# Supplementary material for: catena-Poly[[(2,2′:6′,2′′-terpyridine-κ3 N,N′,N′′)zinc(II)]-μ-2,2′-oxydibenzo­ato-κ2 O:O′]
Source: Acta Crystallogr Sect E Struct Rep Online. 2009 Nov 14;65(Pt 12):m1589. doi: 10.1107/S1600536809047679 (PMC2971933; doi:10.1107/S1600536809047679)
Supplement: Supplementary file 1 [file e-65-m1589-sup1.cif]

##############################################################################
###                                                                        ###
###        Electronic paper (Acta Crystallographica Section E)             ###
###                                                                        ###
##############################################################################
#                                                                            #
# This CIF contains the data in a paper accepted for publication in Acta     #
# Crystallographica Section E. It conforms to the requirements of Notes      #
# for Authors for Section E, and has been peer reviewed under the auspices   #
# of the IUCr Commission on Journals.                                        #
#                                                                            #
# Full details of the Crystallographic Information File format               #
# are given in the paper "The Crystallographic Information File (CIF):       #
# a New Standard Archive File for Crystallography" by S. R. Hall, F. H.      #
# Allen and I. D. Brown [Acta Cryst. (1991), A47, 655-685].                  #
#                                                                            #
# The current version of the core CIF dictionary is obtainable from          #
# ftp://ftp.iucr.org/pub/cif_core.dic. The current version number is 2.4.    #
#                                                                            #
# Software is freely available for graphical display of the structure(s) in  #
# this CIF.  For information consult the CIF home page http://www.iucr.org/  #
# cif/home.html                                                              #
#                                                                            #
# This file may be used for bona fide research purposes within the           #
# scientific community so long as proper attribution is given to the journal # 
# article from which it was obtained.                                        #
#                                                                            #
##############################################################################
                                             
data_I
_audit_creation_method     SHELXL-97
_chemical_name_systematic
;
<i>catena</i>-Poly[[(2,2':6',2''-terpyridine-
\k^3^<i>N</i>,<i>N</i>',<i>N</i>'')zinc(II)]-\m-2,2'-oxydibenzoato-
\k^2^<i>O</i>:<i>O</i>']
;
_chemical_name_common     ?
_chemical_formula_moiety     'C29 H19 N3 O5 Zn'
_chemical_formula_sum     'C29 H19 N3 O5 Zn'
_chemical_formula_iupac     '[Zn (C14 H8 O5) (C15 H11 N3)]'
_chemical_formula_weight     554.84
_chemical_melting_point     ?
_symmetry_cell_setting     orthorhombic
_symmetry_space_group_name_H-M     'P c c n'
_symmetry_space_group_name_Hall     '-P 2ab 2ac'
loop_
    _symmetry_equiv_pos_as_xyz
    'x, y, z'
    '-x+1/2, -y+1/2, z'
    '-x, y+1/2, -z+1/2'
    'x+1/2, -y, -z+1/2'
    '-x, -y, -z'
    'x-1/2, y-1/2, -z'
    'x, -y-1/2, z-1/2'
    '-x-1/2, y, z-1/2'
_cell_length_a     8.7985(17)
_cell_length_b     10.694(2)
_cell_length_c     25.535(5)
_cell_angle_alpha     90.00
_cell_angle_beta     90.00
_cell_angle_gamma     90.00
_cell_volume     2402.6(8)
_cell_formula_units_Z     4
_cell_measurement_reflns_used     2235
_cell_measurement_theta_min     2.07
_cell_measurement_theta_max     25.41
_cell_measurement_temperature     296(2)
_exptl_crystal_description     block
_exptl_crystal_colour     colourless
_exptl_crystal_size_max     0.20
_exptl_crystal_size_mid     0.18
_exptl_crystal_size_min     0.16
_exptl_crystal_density_diffrn     1.534
_exptl_crystal_density_meas     ?
_exptl_crystal_density_method     'not measured'
_exptl_crystal_F_000     1136
_exptl_absorpt_coefficient_mu     1.070
_exptl_absorpt_correction_type     multi-scan
_exptl_absorpt_process_details     '(SADABS; Bruker, 2007)'
_exptl_absorpt_correction_T_min     0.8145
_exptl_absorpt_correction_T_max     0.8474
_exptl_special_details
;
;
_diffrn_ambient_temperature     296(2)
_diffrn_radiation_type     MoK\a
_diffrn_radiation_wavelength     0.71073
_diffrn_radiation_source     'sealed tube'
_diffrn_radiation_monochromator     graphite
_diffrn_measurement_device_type     'Bruker SMART APEXII CCD area-detector'
_diffrn_measurement_method     \w
_diffrn_detector_area_resol_mean     ?
_diffrn_reflns_number     15388
_diffrn_reflns_av_R_equivalents     0.0425
_diffrn_reflns_av_sigmaI/netI     0.0323
_diffrn_reflns_theta_min     1.59
_diffrn_reflns_theta_max     28.06
_diffrn_reflns_theta_full     28.06
_diffrn_measured_fraction_theta_max     1.000
_diffrn_measured_fraction_theta_full     1.000
_diffrn_reflns_limit_h_min     -11
_diffrn_reflns_limit_h_max     11
_diffrn_reflns_limit_k_min     -10
_diffrn_reflns_limit_k_max     14
_diffrn_reflns_limit_l_min     -27
_diffrn_reflns_limit_l_max     33
_refine_special_details
;
Refinement of <i>F</i>^2^ against ALL reflections. The weighted <i>R</i>-factor
<i>wR</i> and goodness of fit <i>S</i> are based on <i>F</i>^2^, conventional
<i>R</i>-factors <i>R</i> are based on <i>F</i>, with <i>F</i> set to zero for
negative <i>F</i>^2^. The threshold expression of <i>F</i>^2^ >
\s(<i>F</i>^2^) is used only for calculating <i>R</i>-factors(gt) <i>etc</i>.
and is not relevant to the choice of reflections for refinement.
<i>R</i>-factors based on <i>F</i>^2^ are statistically about twice as large
as those based on <i>F</i>, and <i>R</i>- factors based on ALL data will be
even larger.
;
_reflns_number_total     2924
_reflns_number_gt     2347
_reflns_threshold_expression     I>2\s(I)
_refine_ls_structure_factor_coef     Fsqd
_refine_ls_matrix_type     full
_refine_ls_R_factor_all     0.0634
_refine_ls_R_factor_gt     0.0461
_refine_ls_wR_factor_gt     0.0910
_refine_ls_wR_factor_ref     0.0979
_refine_ls_goodness_of_fit_ref     1.079
_refine_ls_restrained_S_all     1.079
_refine_ls_number_reflns     2924
_refine_ls_number_parameters     174
_refine_ls_number_restraints     0
_refine_ls_hydrogen_treatment     constr
_refine_ls_weighting_scheme     calc
_refine_ls_weighting_details
         'calc w=1/[\s^2^(Fo^2^)+(0.0319P)^2^+2.2260P] where P=(Fo^2^+2Fc^2^)/3'
_atom_sites_solution_hydrogens     geom
_atom_sites_solution_primary     direct
_atom_sites_solution_secondary     difmap
_refine_ls_shift/su_max     0.000
_refine_ls_shift/su_mean     0.000
_refine_diff_density_max     0.391
_refine_diff_density_min     -0.311
_refine_ls_extinction_method     none
_refine_ls_extinction_coef     ?
loop_
    _atom_type_symbol
    _atom_type_description
    _atom_type_scat_dispersion_real
    _atom_type_scat_dispersion_imag
    _atom_type_scat_source
    'C' 'C' 0.0033 0.0016
                         'International Tables Vol C Tables 4.2.6.8 and 6.1.1.4'
    'H' 'H' 0.0000 0.0000
                         'International Tables Vol C Tables 4.2.6.8 and 6.1.1.4'
    'O' 'O' 0.0106 0.0060
                         'International Tables Vol C Tables 4.2.6.8 and 6.1.1.4'
    'Zn' 'Zn' 0.2839 1.4301
                         'International Tables Vol C Tables 4.2.6.8 and 6.1.1.4'
    'N' 'N' 0.0061 0.0033
                         'International Tables Vol C Tables 4.2.6.8 and 6.1.1.4'
_computing_data_collection     'APEX2 (Bruker, 2007)'
_computing_cell_refinement     'SAINT (Bruker, 2007)'
_computing_data_reduction     'SAINT (Bruker, 2007)'
_computing_structure_solution     'SHELXTL (Sheldrick, 2008)'
_computing_structure_refinement     'SHELXTL (Sheldrick, 2008)'
_computing_molecular_graphics     'DIAMOND (Brandenburg, 1999)'
_computing_publication_material     'SHELXTL (Sheldrick, 2008)'
loop_
    _atom_site_type_symbol
    _atom_site_label
    _atom_site_fract_x
    _atom_site_fract_y
    _atom_site_fract_z
    _atom_site_U_iso_or_equiv
    _atom_site_adp_type
    _atom_site_calc_flag
    _atom_site_refinement_flags
    _atom_site_occupancy
    _atom_site_disorder_assembly
    _atom_site_disorder_group
    C C1 0.1521(3) 0.0127(2) 0.37317(9) 0.0328(5) Uani d . 1 . .
    C C2 0.0873(3) -0.0769(2) 0.33333(8) 0.0279(5) Uani d . 1 . .
    C C3 -0.0284(3) -0.0330(2) 0.30090(10) 0.0371(6) Uani d . 1 . .
    H H3 -0.0602 0.0495 0.3044 0.045 Uiso calc R 1 . .
    C C4 -0.0974(3) -0.1075(3) 0.26391(11) 0.0461(7) Uani d . 1 . .
    H H4 -0.1743 -0.0756 0.2428 0.055 Uiso calc R 1 . .
    C C5 -0.0514(3) -0.2295(3) 0.25857(11) 0.0484(7) Uani d . 1 . .
    H H5 -0.0971 -0.2807 0.2337 0.058 Uiso calc R 1 . .
    C C6 0.0626(3) -0.2760(2) 0.29012(11) 0.0428(6) Uani d . 1 . .
    H H6 0.0930 -0.3589 0.2866 0.051 Uiso calc R 1 . .
    C C7 0.1323(3) -0.2002(2) 0.32707(9) 0.0311(5) Uani d . 1 . .
    C C8 -0.0782(4) 0.3622(3) 0.39283(15) 0.0611(9) Uani d . 1 . .
    H H8 -0.0598 0.3578 0.3570 0.073 Uiso calc R 1 . .
    C C9 -0.2154(4) 0.4118(4) 0.4104(2) 0.0781(12) Uani d . 1 . .
    H H9 -0.2872 0.4412 0.3866 0.094 Uiso calc R 1 . .
    C C10 -0.2425(4) 0.4166(3) 0.4628(2) 0.0807(13) Uani d . 1 . .
    H H10 -0.3337 0.4489 0.4752 0.097 Uiso calc R 1 . .
    C C11 -0.1361(4) 0.3741(3) 0.49663(16) 0.0647(10) Uani d . 1 . .
    H H11 -0.1540 0.3766 0.5325 0.078 Uiso calc R 1 . .
    C C12 -0.0007(3) 0.3269(2) 0.47753(11) 0.0450(7) Uani d . 1 . .
    C C13 0.1247(3) 0.2844(2) 0.51128(10) 0.0437(7) Uani d . 1 . .
    C C14 0.1214(5) 0.2817(3) 0.56602(12) 0.0699(11) Uani d . 1 . .
    H H14 0.0327 0.3013 0.5840 0.084 Uiso calc R 1 . .
    C C15 0.2500 0.2500 0.59255(18) 0.084(2) Uani d S 1 . .
    H H15 0.2500 0.2500 0.6290 0.101 Uiso calc SR 1 . .
    N N1 0.2500 0.2500 0.48583(10) 0.0370(7) Uani d S 1 . .
    N N2 0.0271(3) 0.3210(2) 0.42577(9) 0.0423(5) Uani d . 1 . .
    O O3 0.1871(2) 0.11853(16) 0.35496(7) 0.0425(4) Uani d . 1 . .
    O O4 0.1571(3) -0.0158(2) 0.41919(8) 0.0732(8) Uani d . 1 . .
    O O5 0.2500 -0.2500 0.35744(9) 0.0370(5) Uani d S 1 . .
    Zn Zn1 0.2500 0.2500 0.404461(14) 0.03014(12) Uani d S 1 . .
loop_
    _atom_site_aniso_label
    _atom_site_aniso_U_11
    _atom_site_aniso_U_22
    _atom_site_aniso_U_33
    _atom_site_aniso_U_12
    _atom_site_aniso_U_13
    _atom_site_aniso_U_23
    C1 0.0402(13) 0.0278(13) 0.0305(12) 0.0013(10) -0.0055(10) -0.0016(10)
    C2 0.0331(12) 0.0246(11) 0.0259(11) -0.0057(10) 0.0003(9) 0.0003(8)
    C3 0.0432(14) 0.0287(13) 0.0395(13) -0.0004(11) -0.0055(11) 0.0021(10)
    C4 0.0428(15) 0.0493(17) 0.0460(16) -0.0070(13) -0.0156(13) 0.0017(13)
    C5 0.0465(15) 0.0482(18) 0.0505(16) -0.0109(13) -0.0102(13) -0.0148(13)
    C6 0.0459(15) 0.0295(15) 0.0528(16) -0.0025(11) -0.0031(13) -0.0125(11)
    C7 0.0347(13) 0.0285(12) 0.0301(11) -0.0033(10) 0.0026(10) -0.0012(9)
    C8 0.0508(18) 0.057(2) 0.076(2) 0.0010(16) -0.0083(17) -0.0014(17)
    C9 0.051(2) 0.052(2) 0.132(4) 0.0036(16) -0.014(2) -0.005(2)
    C10 0.0508(19) 0.047(2) 0.145(4) -0.0045(18) 0.026(3) -0.028(2)
    C11 0.059(2) 0.0445(19) 0.090(3) -0.0147(16) 0.029(2) -0.0232(17)
    C12 0.0480(16) 0.0293(14) 0.0577(17) -0.0145(12) 0.0178(14) -0.0113(12)
    C13 0.0644(18) 0.0292(14) 0.0377(14) -0.0192(12) 0.0137(13) -0.0066(10)
    C14 0.120(3) 0.051(2) 0.0386(17) -0.018(2) 0.0285(19) -0.0064(13)
    C15 0.160(6) 0.065(3) 0.028(2) -0.020(4) 0.000 0.000
    N1 0.0537(18) 0.0297(15) 0.0277(13) -0.0183(15) 0.000 0.000
    N2 0.0406(12) 0.0377(13) 0.0487(13) -0.0046(10) 0.0024(10) -0.0027(10)
    O3 0.0645(12) 0.0274(9) 0.0355(9) -0.0114(9) -0.0081(9) -0.0014(7)
    O4 0.134(2) 0.0536(14) 0.0323(11) -0.0204(15) -0.0225(12) 0.0056(9)
    O5 0.0421(13) 0.0365(13) 0.0324(12) 0.0100(12) 0.000 0.000
    Zn1 0.0392(2) 0.02603(19) 0.02521(19) -0.00652(18) 0.000 0.000
_geom_special_details
;
All e.s.d.'s (except the e.s.d. in the dihedral angle between two l.s. planes)
are estimated using the full covariance matrix. The cell e.s.d.'s are taken
into account individually in the estimation of e.s.d.'s in distances, angles
and torsion angles; correlations between e.s.d.'s in cell parameters are only
used when they are defined by crystal symmetry. An approximate (isotropic)
treatment of cell e.s.d.'s is used for estimating e.s.d.'s involving l.s.
planes.
;
loop_
    _geom_bond_atom_site_label_1
    _geom_bond_atom_site_label_2
    _geom_bond_site_symmetry_2
    _geom_bond_distance
    _geom_bond_publ_flag
    C1 O4 . 1.215(3) ?
    C1 O3 . 1.261(3) ?
    C1 C2 . 1.509(3) ?
    C2 C7 . 1.387(3) ?
    C2 C3 . 1.394(3) ?
    C3 C4 . 1.377(4) ?
    C3 H3 . 0.9300 ?
    C4 C5 . 1.372(4) ?
    C4 H4 . 0.9300 ?
    C5 C6 . 1.379(4) ?
    C5 H5 . 0.9300 ?
    C6 C7 . 1.387(3) ?
    C6 H6 . 0.9300 ?
    C7 O5 . 1.399(3) ?
    C8 N2 . 1.326(4) ?
    C8 C9 . 1.393(5) ?
    C8 H8 . 0.9300 ?
    C9 C10 . 1.360(6) ?
    C9 H9 . 0.9300 ?
    C10 C11 . 1.353(6) ?
    C10 H10 . 0.9300 ?
    C11 C12 . 1.383(4) ?
    C11 H11 . 0.9300 ?
    C12 N2 . 1.346(3) ?
    C12 C13 . 1.472(4) ?
    C13 N1 . 1.332(3) ?
    C13 C14 . 1.398(4) ?
    C14 C15 . 1.362(5) ?
    C14 H14 . 0.9300 ?
    C15 C14 2 1.362(5) ?
    C15 H15 . 0.9300 ?
    N1 C13 2 1.332(3) ?
    N1 Zn1 . 2.078(3) ?
    N2 Zn1 . 2.172(2) ?
    O3 Zn1 . 1.9699(17) ?
    O5 C7 2_545 1.399(3) ?
    Zn1 O3 2 1.9699(17) ?
    Zn1 N2 2 2.172(2) ?
loop_
    _geom_angle_atom_site_label_1
    _geom_angle_atom_site_label_2
    _geom_angle_atom_site_label_3
    _geom_angle_site_symmetry_1
    _geom_angle_site_symmetry_3
    _geom_angle
    _geom_angle_publ_flag
    O4 C1 O3 . . 124.9(2) ?
    O4 C1 C2 . . 120.4(2) ?
    O3 C1 C2 . . 114.4(2) ?
    C7 C2 C3 . . 117.4(2) ?
    C7 C2 C1 . . 125.0(2) ?
    C3 C2 C1 . . 117.6(2) ?
    C4 C3 C2 . . 122.3(2) ?
    C4 C3 H3 . . 118.8 ?
    C2 C3 H3 . . 118.8 ?
    C5 C4 C3 . . 119.2(3) ?
    C5 C4 H4 . . 120.4 ?
    C3 C4 H4 . . 120.4 ?
    C4 C5 C6 . . 119.9(2) ?
    C4 C5 H5 . . 120.0 ?
    C6 C5 H5 . . 120.0 ?
    C5 C6 C7 . . 120.5(2) ?
    C5 C6 H6 . . 119.7 ?
    C7 C6 H6 . . 119.7 ?
    C6 C7 C2 . . 120.5(2) ?
    C6 C7 O5 . . 118.8(2) ?
    C2 C7 O5 . . 120.6(2) ?
    N2 C8 C9 . . 121.9(4) ?
    N2 C8 H8 . . 119.1 ?
    C9 C8 H8 . . 119.1 ?
    C10 C9 C8 . . 118.9(4) ?
    C10 C9 H9 . . 120.6 ?
    C8 C9 H9 . . 120.6 ?
    C11 C10 C9 . . 119.6(4) ?
    C11 C10 H10 . . 120.2 ?
    C9 C10 H10 . . 120.2 ?
    C10 C11 C12 . . 119.6(4) ?
    C10 C11 H11 . . 120.2 ?
    C12 C11 H11 . . 120.2 ?
    N2 C12 C11 . . 121.3(3) ?
    N2 C12 C13 . . 115.1(2) ?
    C11 C12 C13 . . 123.5(3) ?
    N1 C13 C14 . . 119.9(3) ?
    N1 C13 C12 . . 114.8(2) ?
    C14 C13 C12 . . 125.2(3) ?
    C15 C14 C13 . . 119.0(4) ?
    C15 C14 H14 . . 120.5 ?
    C13 C14 H14 . . 120.5 ?
    C14 C15 C14 . 2 120.3(4) ?
    C14 C15 H15 . . 119.8 ?
    C14 C15 H15 2 . 119.8 ?
    C13 N1 C13 . 2 121.6(3) ?
    C13 N1 Zn1 . . 119.20(16) ?
    C13 N1 Zn1 2 . 119.20(16) ?
    C8 N2 C12 . . 118.7(3) ?
    C8 N2 Zn1 . . 126.0(2) ?
    C12 N2 Zn1 . . 115.24(19) ?
    C1 O3 Zn1 . . 118.19(15) ?
    C7 O5 C7 2_545 . 112.7(2) ?
    O3 Zn1 O3 . 2 100.17(10) ?
    O3 Zn1 N1 . . 129.91(5) ?
    O3 Zn1 N1 2 . 129.92(5) ?
    O3 Zn1 N2 . 2 99.49(9) ?
    O3 Zn1 N2 2 2 99.01(9) ?
    N1 Zn1 N2 . 2 75.49(6) ?
    O3 Zn1 N2 . . 99.01(9) ?
    O3 Zn1 N2 2 . 99.49(9) ?
    N1 Zn1 N2 . . 75.49(6) ?
    N2 Zn1 N2 2 . 150.99(12) ?
loop_
    _geom_torsion_atom_site_label_1
    _geom_torsion_atom_site_label_2
    _geom_torsion_atom_site_label_3
    _geom_torsion_atom_site_label_4
    _geom_torsion_site_symmetry_1
    _geom_torsion_site_symmetry_2
    _geom_torsion_site_symmetry_3
    _geom_torsion_site_symmetry_4
    _geom_torsion
    _geom_torsion_publ_flag
    O4 C1 C2 C7 . . . . -52.7(4) ?
    O3 C1 C2 C7 . . . . 132.5(3) ?
    O4 C1 C2 C3 . . . . 126.2(3) ?
    O3 C1 C2 C3 . . . . -48.6(3) ?
    C7 C2 C3 C4 . . . . 0.2(4) ?
    C1 C2 C3 C4 . . . . -178.8(2) ?
    C2 C3 C4 C5 . . . . 0.1(4) ?
    C3 C4 C5 C6 . . . . 0.1(4) ?
    C4 C5 C6 C7 . . . . -0.5(4) ?
    C5 C6 C7 C2 . . . . 0.7(4) ?
    C5 C6 C7 O5 . . . . -178.5(2) ?
    C3 C2 C7 C6 . . . . -0.6(3) ?
    C1 C2 C7 C6 . . . . 178.3(2) ?
    C3 C2 C7 O5 . . . . 178.6(2) ?
    C1 C2 C7 O5 . . . . -2.5(4) ?
    N2 C8 C9 C10 . . . . -0.8(6) ?
    C8 C9 C10 C11 . . . . 0.4(6) ?
    C9 C10 C11 C12 . . . . 0.3(5) ?
    C10 C11 C12 N2 . . . . -0.8(4) ?
    C10 C11 C12 C13 . . . . 176.9(3) ?
    N2 C12 C13 N1 . . . . 2.2(3) ?
    C11 C12 C13 N1 . . . . -175.6(2) ?
    N2 C12 C13 C14 . . . . -179.8(3) ?
    C11 C12 C13 C14 . . . . 2.5(4) ?
    N1 C13 C14 C15 . . . . 3.4(4) ?
    C12 C13 C14 C15 . . . . -174.5(2) ?
    C13 C14 C15 C14 . . . 2 -1.67(19) ?
    C14 C13 N1 C13 . . . 2 -1.7(2) ?
    C12 C13 N1 C13 . . . 2 176.5(2) ?
    C14 C13 N1 Zn1 . . . . 178.3(2) ?
    C12 C13 N1 Zn1 . . . . -3.5(2) ?
    C9 C8 N2 C12 . . . . 0.4(5) ?
    C9 C8 N2 Zn1 . . . . -176.8(3) ?
    C11 C12 N2 C8 . . . . 0.4(4) ?
    C13 C12 N2 C8 . . . . -177.4(2) ?
    C11 C12 N2 Zn1 . . . . 177.9(2) ?
    C13 C12 N2 Zn1 . . . . 0.1(3) ?
    O4 C1 O3 Zn1 . . . . -1.7(4) ?
    C2 C1 O3 Zn1 . . . . 172.90(16) ?
    C6 C7 O5 C7 . . . 2_545 55.47(19) ?
    C2 C7 O5 C7 . . . 2_545 -123.7(2) ?
    C1 O3 Zn1 O3 . . . 2 173.4(2) ?
    C1 O3 Zn1 N1 . . . . -6.6(2) ?
    C1 O3 Zn1 N2 . . . 2 72.4(2) ?
    C1 O3 Zn1 N2 . . . . -85.2(2) ?
    C13 N1 Zn1 O3 . . . . -86.96(14) ?
    C13 N1 Zn1 O3 2 . . . 93.04(14) ?
    C13 N1 Zn1 O3 . . . 2 93.04(14) ?
    C13 N1 Zn1 O3 2 . . 2 -86.96(14) ?
    C13 N1 Zn1 N2 . . . 2 -177.27(13) ?
    C13 N1 Zn1 N2 2 . . 2 2.73(13) ?
    C13 N1 Zn1 N2 . . . . 2.72(13) ?
    C13 N1 Zn1 N2 2 . . . -177.27(13) ?
    C8 N2 Zn1 O3 . . . . -55.0(3) ?
    C12 N2 Zn1 O3 . . . . 127.67(18) ?
    C8 N2 Zn1 O3 . . . 2 47.0(3) ?
    C12 N2 Zn1 O3 . . . 2 -130.35(18) ?
    C8 N2 Zn1 N1 . . . . 175.9(3) ?
    C12 N2 Zn1 N1 . . . . -1.39(17) ?
    C8 N2 Zn1 N2 . . . 2 175.9(3) ?
    C12 N2 Zn1 N2 . . . 2 -1.39(17) ?
data_global
_journal_date_recd_electronic     2009-10-20
_journal_date_accepted     2009-11-11
_journal_name_full     'Acta Crystallographica, Section E'
_journal_year     2009
_journal_volume     65
_journal_issue     12
_journal_page_first     m1589
_journal_page_last     m1589
_journal_paper_category     QM
_journal_coeditor_code     NK2011
_publ_contact_author_name     'HaiYan Gong'
_publ_contact_author_address
;
The Center of Analysis and Determination,
Henan University of Traditional Chinese Medicine, No.1 Jinshui Road,
Zhengzhou 450008, Henan, People's Republic of China
;
_publ_contact_author_email     'haiyangong@yeah.net'
_publ_contact_author_fax     86-0371-65664356
_publ_contact_author_phone     86-0371-65664356
_publ_section_title
;\
<i>catena</i>-Poly[[(2,2':6',2''-terpyridine-\k^3^<i>N</i>,<i>N</i>',\
<i>N</i>'')zinc(II)]-\m-2,2'-oxydibenzoato-\k^2^<i>O</i>:<i>O</i>']
;
loop_
    _publ_author_name
    _publ_author_footnote
    _publ_author_address
    'Gong, Hai-Yan' .
;
The Center of Analysis and Determination,
Henan University of Traditional Chinese Medicine, No. 1 Jinshui Road,
Zhengzhou 450008, Henan, People's Republic of China
;
    'Bai, Yan' .
;
The Center of Analysis and Determination,
Henan University of Traditional Chinese Medicine, No. 1 Jinshui Road,
Zhengzhou 450008, Henan, People's Republic of China
;
    'Liu, Wei' .
;
The Center of Analysis and Determination,
Henan University of Traditional Chinese Medicine, No. 1 Jinshui Road,
Zhengzhou 450008, Henan, People's Republic of China
;
