# Supplementary material for: catena-Poly[[(2,2′:6′,2′′-terpyridine-κ3 N,N′,N′′)zinc(II)]-μ-2,2′-oxydibenzo­ato-κ2 O:O′]
Source: Acta Crystallogr Sect E Struct Rep Online. 2009 Nov 14;65(Pt 12):m1589. doi: 10.1107/S1600536809047679 (PMC2971933; doi:10.1107/S1600536809047679)
Supplement: Supplementary file 2 [file e-65-m1589-Isup2.hkl]

# 
# h,k,l, Fc-squared, Fo-squared, sigma(Fo-squared) and status flag 
# 
data_I
_shelx_title ' 1 in Pccn' 
_shelx_refln_list_code          4 
_shelx_F_calc_maximum      217.15 
_exptl_crystal_F_000      1136.00 
_reflns_d_resolution_high  0.7555 
 
loop_ 
 _symmetry_equiv_pos_as_xyz 
 'x, y, z' 
 '-x+1/2, -y+1/2, z' 
 '-x, y+1/2, -z+1/2' 
 'x+1/2, -y, -z+1/2' 
 '-x, -y, -z' 
 'x-1/2, y-1/2, -z' 
 'x, -y-1/2, z-1/2' 
 '-x-1/2, y, z-1/2' 
 
_cell_length_a     8.7985 
_cell_length_b    10.6940 
_cell_length_c    25.5350 
_cell_angle_alpha  90.000 
_cell_angle_beta   90.000 
_cell_angle_gamma  90.000 
 
_shelx_F_squared_multiplier     1.000 
 
loop_ 
 _refln_index_h 
 _refln_index_k 
 _refln_index_l 
 _refln_F_squared_calc 
 _refln_F_squared_meas 
 _refln_F_squared_sigma 
 _refln_observed_status 
   2   0   0     9049.81     9946.28    198.62 o 
   4   0   0     4199.04     4022.54     91.44 o 
   6   0   0     5359.12     5312.95    123.62 o 
   8   0   0     2634.56     2438.34    108.69 o 
  10   0   0      778.87      848.45     43.71 o 
   1   1   0    14671.16    14064.06    225.93 o 
   3   1   0     6215.35     6128.93     91.40 o 
   5   1   0     4333.98     4182.54     69.58 o 
   7   1   0      344.81      378.89     17.34 o 
   9   1   0      882.93      820.63     28.68 o 
  11   1   0       27.00       11.70     23.66 o 
   2   2   0     1576.45     1336.64     32.79 o 
   4   2   0    10818.95    10522.38    154.22 o 
   6   2   0     6293.64     6226.89    100.67 o 
   8   2   0     1990.55     1721.41     41.77 o 
  10   2   0      706.01      611.66     31.50 o 
   1   3   0    40970.60    37762.82   1257.20 o 
   3   3   0     6014.76     6203.85    110.28 o 
   5   3   0     7107.78     6788.90    144.21 o 
   7   3   0     3149.06     2916.16     57.58 o 
   9   3   0      711.11      695.14     31.97 o 
  11   3   0      237.17      302.36     44.26 o 
   0   4   0    19396.76    19496.55    556.32 o 
   2   4   0     8283.65     8652.28    185.76 o 
   4   4   0     5639.79     5535.87     98.37 o 
   6   4   0     1916.75     1824.54     40.54 o 
   8   4   0     1439.20     1339.39     36.99 o 
  10   4   0     1554.83     1410.14     49.54 o 
   1   5   0     5589.30     5452.85    168.01 o 
   3   5   0     1350.91     1351.66     44.81 o 
   5   5   0     1777.44     1756.47     45.65 o 
   7   5   0     1140.42     1101.31     32.39 o 
   9   5   0     1070.31      982.66     45.05 o 
   0   6   0    13117.86    14119.08    420.87 o 
   2   6   0    19602.85    19170.64    848.12 o 
   4   6   0     5646.58     5437.82    132.92 o 
   6   6   0     8371.84     7880.74    187.63 o 
   8   6   0      410.74      450.80     26.44 o 
  10   6   0      315.19      370.11     38.32 o 
   1   7   0     6071.39     6116.94    179.66 o 
   3   7   0     3904.73     3815.19    103.35 o 
   5   7   0      346.08      314.39     21.67 o 
   7   7   0     1219.96     1115.46     51.21 o 
   9   7   0       48.60       53.79     23.22 o 
   0   8   0     8679.40     8024.31    266.30 o 
   2   8   0     9000.03     8921.84    219.00 o 
   4   8   0      823.85      827.26     42.79 o 
   6   8   0     1026.86      940.68     48.50 o 
   8   8   0      201.34      240.25     37.15 o 
   1   9   0     4499.19     4042.77    113.95 o 
   3   9   0     2968.69     2688.69     87.00 o 
   5   9   0     1113.39     1131.86     55.05 o 
   7   9   0      492.18      466.89     93.16 o 
   0  10   0      309.52      398.46     45.72 o 
   2  10   0     1053.69      955.73     49.85 o 
   4  10   0     3493.92     3378.72    169.88 o 
   6  10   0      810.89      765.21     48.11 o 
   8  10   0      173.77      200.21     33.65 o 
   1  11   0      362.73      412.77     35.56 o 
   3  11   0     1529.65     1623.08     70.10 o 
   5  11   0      230.19      328.02     43.87 o 
   7  11   0      270.78      257.89     38.16 o 
   0  12   0      818.29      944.18     77.83 o 
   2  12   0     1118.94     1044.39     56.82 o 
   4  12   0     2081.99     1887.76     81.41 o 
   6  12   0      529.61      558.53     67.00 o 
   1  13   0      551.87      579.40     55.71 o 
   3  13   0      146.70      151.72     45.43 o 
   0  14   0      395.60      434.98     63.08 o 
   1   1   1      117.94      149.68      4.80 o 
   2   1   1     4209.48     4322.61     42.78 o 
   3   1   1     3006.08     3074.76     32.66 o 
   4   1   1     2759.71     2780.08     33.80 o 
   5   1   1       17.18       36.69      5.14 o 
   6   1   1       96.54      117.01      8.20 o 
   7   1   1       52.09       57.72      6.69 o 
   8   1   1       35.05       44.23      8.99 o 
   9   1   1      129.46      116.13     10.58 o 
  10   1   1       50.71       53.94     10.58 o 
  11   1   1       11.13       -3.97     17.26 o 
   1   2   1     9268.15    10001.04    127.28 o 
   2   2   1     1277.22     1343.35     20.20 o 
   3   2   1      663.45      748.37     12.33 o 
   4   2   1     1040.35     1126.94     17.68 o 
   5   2   1      820.19      834.67     15.74 o 
   6   2   1       75.01      105.86      7.31 o 
   7   2   1       44.66       31.97      6.95 o 
   8   2   1       39.70       35.00      7.79 o 
   9   2   1       96.36      106.32     10.96 o 
  10   2   1        9.20       34.19     11.39 o 
  11   2   1        1.74       -8.45     15.92 o 
   1   3   1    28564.74    27504.73    385.32 o 
   2   3   1       16.25        7.94      4.21 o 
   3   3   1        0.08       13.22      3.73 o 
   4   3   1       59.86       68.49      5.81 o 
   5   3   1       68.47       72.24      9.37 o 
   6   3   1        1.71        5.63      5.46 o 
   7   3   1      226.15      239.62     10.76 o 
   8   3   1        0.65       15.69      8.13 o 
   9   3   1       35.70       36.15      9.72 o 
  10   3   1       17.78        2.66     11.55 o 
  11   3   1        2.76       16.77     13.78 o 
   1   4   1      391.64      476.70     17.88 o 
   2   4   1     1490.10     1667.13     33.85 o 
   3   4   1        1.00       -2.87      8.17 o 
   4   4   1       74.19       78.02      6.05 o 
   5   4   1      105.82      114.32     12.60 o 
   6   4   1       66.59       51.61      6.71 o 
   7   4   1      215.72      229.34     13.53 o 
   8   4   1       29.08       31.82      8.63 o 
   9   4   1        2.81        3.62     10.76 o 
  10   4   1      249.76      257.12     16.66 o 
  11   4   1       46.24       56.30     15.21 o 
   1   5   1      795.47      976.73     25.00 o 
   2   5   1       85.83      109.44     10.08 o 
   3   5   1     1621.37     1637.43     36.03 o 
   4   5   1      330.22      325.98     11.83 o 
   5   5   1       29.59       31.92      7.16 o 
   6   5   1     2092.61     1962.15     36.60 o 
   7   5   1       32.16       70.82      8.68 o 
   8   5   1       31.95       43.92     10.72 o 
   9   5   1       51.62       56.47     11.62 o 
  10   5   1        9.69       -5.37     12.57 o 
   1   6   1      174.12      187.26     12.73 o 
   2   6   1     6327.82     6596.69    108.59 o 
   3   6   1       55.97       52.75      9.77 o 
   4   6   1      155.86      160.39     17.29 o 
   5   6   1      689.08      658.80     30.54 o 
   6   6   1       31.11       74.20     11.55 o 
   7   6   1       69.24       72.71     11.76 o 
   8   6   1       11.05       16.40     11.27 o 
   9   6   1        0.07       10.66     12.57 o 
  10   6   1       54.83       74.44     16.77 o 
   1   7   1      143.06      132.71     13.19 o 
   2   7   1      168.28      181.37     20.66 o 
   3   7   1     1101.33     1050.25     35.66 o 
   4   7   1        0.07      -10.33     10.33 o 
   5   7   1      219.95      175.60     16.16 o 
   6   7   1      251.87      247.29     18.49 o 
   7   7   1        2.51        6.61     19.91 o 
   8   7   1       42.93       32.71     15.28 o 
   9   7   1        7.65       40.46     17.29 o 
  10   7   1       12.35       49.02     18.94 o 
   1   8   1       38.62       53.59     12.76 o 
   2   8   1      462.33      473.53     22.11 o 
   3   8   1      330.18      369.62     20.52 o 
   4   8   1      106.15      105.47     15.48 o 
   5   8   1      149.57      138.74     16.22 o 
   6   8   1      215.23      191.96     18.12 o 
   7   8   1        1.59      -12.98     12.98 o 
   8   8   1        0.17        7.41     16.46 o 
   9   8   1       20.78       19.78     24.13 o 
   1   9   1       36.25       35.88     14.48 o 
   2   9   1        9.44       18.56     12.59 o 
   3   9   1      232.76      221.49     20.92 o 
   4   9   1      653.30      588.04     27.10 o 
   5   9   1      195.62      202.73     18.56 o 
   6   9   1       42.76       47.29     15.62 o 
   7   9   1      110.63       82.57     33.41 o 
   8   9   1      113.40      151.02     20.50 o 
   1  10   1       84.52       76.74     14.79 o 
   2  10   1       42.26       60.35     17.63 o 
   3  10   1      151.29      197.73     19.21 o 
   4  10   1      193.25      165.89     19.32 o 
   5  10   1        2.75       32.06     31.51 o 
   6  10   1        5.58       32.39     17.32 o 
   7  10   1        1.17        8.35     16.94 o 
   8  10   1       66.18       20.19     21.17 o 
   1  11   1       21.53       48.93     23.98 o 
   2  11   1      140.26      147.33     19.77 o 
   3  11   1      544.55      527.46     29.15 o 
   4  11   1       43.66       33.11     16.51 o 
   5  11   1      259.52      232.59     22.35 o 
   6  11   1       61.19      120.45     33.59 o 
   7  11   1        4.53       34.66     19.78 o 
   1  12   1       52.45       67.87     17.79 o 
   2  12   1       21.45       39.78     18.30 o 
   3  12   1       20.01       13.77     19.07 o 
   4  12   1      164.57      131.03     21.49 o 
   5  12   1       12.57       58.81     21.52 o 
   6  12   1        0.13       43.23     21.14 o 
   1  13   1        1.92       40.40     20.25 o 
   2  13   1        0.35       19.94     23.87 o 
   3  13   1       53.73       58.34     20.09 o 
   4  13   1       51.14      111.86     30.95 o 
   1  14   1        0.00       55.79     22.59 o 
   0   0   2    16960.58    12380.95    350.21 o 
   1   0   2    34445.55    32673.09    370.33 o 
   2   0   2    22638.58    22875.38    259.03 o 
   3   0   2     4172.30     4160.14     51.41 o 
   4   0   2     3176.80     3205.48     43.86 o 
   5   0   2      413.18      370.95     15.07 o 
   6   0   2       41.55       48.54      8.68 o 
   7   0   2      799.78      855.15     29.25 o 
   8   0   2     2086.01     1962.55     44.99 o 
   9   0   2     1008.65     1045.81     41.33 o 
  10   0   2       52.29       59.86     16.91 o 
  11   0   2      304.06      337.10     28.39 o 
   0   1   2     7379.98     7643.68     96.82 o 
   1   1   2     4302.72     4639.62     47.78 o 
   2   1   2     5892.49     6115.48     56.10 o 
   3   1   2      285.47      273.88      5.60 o 
   4   1   2    12206.63    12776.93    122.32 o 
   5   1   2      678.62      637.75     13.19 o 
   6   1   2      831.05      776.58     14.72 o 
   7   1   2      552.49      577.94     14.64 o 
   8   1   2      341.42      345.67     12.91 o 
   9   1   2      274.18      240.15     12.13 o 
  10   1   2      144.50      171.35     12.96 o 
  11   1   2       25.70       52.10     16.77 o 
   0   2   2     5330.59     5652.55     95.54 o 
   1   2   2     4765.99     4897.42     55.15 o 
   2   2   2       51.01       45.76      3.14 o 
   3   2   2    12584.56    12375.65    134.24 o 
   4   2   2     1580.44     1647.30     24.15 o 
   5   2   2    12208.89    12288.43    127.68 o 
   6   2   2       55.87       60.11      6.36 o 
   7   2   2     1652.23     1540.18     26.00 o 
   8   2   2      814.57      763.62     18.40 o 
   9   2   2     1234.95     1171.18     26.83 o 
  10   2   2        9.86       36.51     11.04 o 
  11   2   2       70.41       90.07     20.97 o 
   0   3   2     2594.03     2845.51    113.02 o 
   1   3   2    37849.91    39014.78    483.43 o 
   2   3   2       97.99      160.03      6.54 o 
   3   3   2     1400.08     1428.88     29.66 o 
   4   3   2     2380.02     2198.54     33.17 o 
   5   3   2      532.16      521.52     11.48 o 
   6   3   2     1685.87     1610.79     28.00 o 
   7   3   2      967.81      925.22     19.49 o 
   8   3   2      741.17      762.89     20.39 o 
   9   3   2      481.72      489.35     19.71 o 
  10   3   2       94.68      110.46     13.55 o 
  11   3   2       15.49       18.91     14.87 o 
   0   4   2      185.02      181.32     21.82 o 
   1   4   2    15139.54    15533.53    232.51 o 
   2   4   2     6651.34     7226.13     98.53 o 
   3   4   2     4104.22     4093.35     55.51 o 
   4   4   2       63.25       91.11      7.39 o 
   5   4   2     3249.02     3130.21     42.82 o 
   6   4   2      512.29      492.64     13.52 o 
   7   4   2     2400.56     2332.51     35.44 o 
   8   4   2      212.35      216.27     12.57 o 
   9   4   2      794.24      813.80     26.84 o 
  10   4   2        9.37       21.23     16.17 o 
  11   4   2      421.79      451.90     21.89 o 
   0   5   2      987.30     1306.34     42.04 o 
   1   5   2     3532.72     3620.40     87.20 o 
   2   5   2     8297.73     8205.18    127.72 o 
   3   5   2      300.29      271.73     10.54 o 
   4   5   2     2208.29     2046.19     45.02 o 
   5   5   2       48.08       66.83      8.64 o 
   6   5   2     1185.14     1204.66     26.49 o 
   7   5   2      924.17      891.90     22.27 o 
   8   5   2      891.17      899.36     23.27 o 
   9   5   2       11.18       11.28     10.99 o 
  10   5   2      244.44      234.61     19.17 o 
   0   6   2       64.06      118.82     14.40 o 
   1   6   2     1427.09     1317.03     34.84 o 
   2   6   2     8231.09     8640.86    136.71 o 
   3   6   2     2615.20     2525.42     67.87 o 
   4   6   2      716.26      662.69     20.57 o 
   5   6   2     4273.00     4232.16     69.55 o 
   6   6   2      388.37      377.64     18.08 o 
   7   6   2     1573.78     1516.25     37.27 o 
   8   6   2      263.27      247.79     16.88 o 
   9   6   2       46.36       57.69     14.48 o 
  10   6   2      165.84      189.53     18.68 o 
   0   7   2     4439.06     4414.23    122.76 o 
   1   7   2      186.73      202.25     19.61 o 
   2   7   2     5739.52     5596.61    112.23 o 
   3   7   2     1377.12     1447.85     47.65 o 
   4   7   2     1340.03     1311.04     32.39 o 
   5   7   2      359.61      374.57     24.04 o 
   6   7   2      717.89      688.16     27.29 o 
   7   7   2       66.07       52.96     14.29 o 
   8   7   2      216.90      193.66     20.24 o 
   9   7   2       59.37       57.71     18.64 o 
  10   7   2       97.51      176.25     43.93 o 
   0   8   2      194.08      181.47     22.09 o 
   1   8   2     5856.91     5918.84    134.50 o 
   2   8   2     1697.58     1593.92     41.50 o 
   3   8   2     5430.48     5234.87     96.29 o 
   4   8   2       48.55       37.92     11.59 o 
   5   8   2      539.76      513.16     25.19 o 
   6   8   2      158.48      132.14     16.41 o 
   7   8   2      395.95      439.76     25.19 o 
   8   8   2      120.64      139.60     22.54 o 
   9   8   2      292.22      267.69     26.94 o 
   0   9   2     1930.56     1741.75     67.18 o 
   1   9   2      204.82      249.27     18.83 o 
   2   9   2      953.03      933.16     37.64 o 
   3   9   2     2661.23     2491.66     62.93 o 
   4   9   2       10.99        8.43     11.17 o 
   5   9   2      353.92      367.36     28.77 o 
   6   9   2      691.71      666.34     30.54 o 
   7   9   2      291.76      328.66     39.39 o 
   8   9   2      196.02      208.11     23.36 o 
   0  10   2      170.64      176.91     27.41 o 
   1  10   2      691.36      689.66     36.88 o 
   2  10   2      348.34      329.56     21.52 o 
   3  10   2     2321.65     2247.72     68.74 o 
   4  10   2       32.14       68.71     14.98 o 
   5  10   2     1260.64     1401.04     46.42 o 
   6  10   2      134.73      153.20     21.07 o 
   7  10   2      607.64      610.09     32.15 o 
   8  10   2       64.12       65.76     25.32 o 
   0  11   2      787.72      766.85     47.09 o 
   1  11   2      361.86      390.84     25.60 o 
   2  11   2      299.78      344.00     25.36 o 
   3  11   2      198.58      191.61     38.29 o 
   4  11   2      572.34      593.73     29.94 o 
   5  11   2      157.95      177.31     26.44 o 
   6  11   2      266.41      315.51     25.18 o 
   7  11   2       24.92       48.32     20.45 o 
   0  12   2      524.05      521.87     59.43 o 
   1  12   2      568.37      602.79     31.82 o 
   2  12   2       69.12      115.35     19.01 o 
   3  12   2      134.46      173.60     27.77 o 
   4  12   2      764.39      680.85     34.33 o 
   5  12   2      556.15      627.23     34.25 o 
   6  12   2       10.63       34.14     26.67 o 
   0  13   2      809.76      862.39     75.44 o 
   1  13   2       11.65       22.27     25.74 o 
   2  13   2      286.62      341.56     27.35 o 
   3  13   2      225.66      214.33     25.43 o 
   4  13   2      245.60      270.40     29.60 o 
   0  14   2       51.66       68.82     32.99 o 
   1  14   2      384.42      356.60     28.70 o 
   1   1   3    19667.40    20007.36    197.68 o 
   2   1   3    21016.99    21133.91    177.50 o 
   3   1   3     1758.06     1740.59     18.20 o 
   4   1   3      281.02      273.33      7.78 o 
   5   1   3       85.23       67.27      4.53 o 
   6   1   3       12.34       14.70      5.00 o 
   7   1   3      130.32      118.01      8.11 o 
   8   1   3       16.33       25.59      7.62 o 
   9   1   3       13.89       14.90      9.39 o 
  10   1   3        2.81        3.86     11.06 o 
  11   1   3        0.26       21.52     15.17 o 
   1   2   3      703.09      732.25     14.46 o 
   2   2   3       83.79       93.61      3.76 o 
   3   2   3     1427.76     1564.88     19.22 o 
   4   2   3       69.41       77.70      4.81 o 
   5   2   3      532.17      555.32     10.95 o 
   6   2   3      682.96      728.21     15.55 o 
   7   2   3       62.13       65.69     10.00 o 
   8   2   3        5.83       12.51      7.83 o 
   9   2   3        9.85        6.21      9.55 o 
  10   2   3       16.00       20.88     10.70 o 
  11   2   3       12.46       -0.78     19.25 o 
   1   3   3     1460.83     1696.51     28.81 o 
   2   3   3        5.92       -0.94      3.21 o 
   3   3   3     1361.33     1576.97     45.71 o 
   4   3   3      758.34      706.22     14.32 o 
   5   3   3       22.15       30.02      4.99 o 
   6   3   3       20.23       15.92      5.99 o 
   7   3   3      363.36      355.85     13.10 o 
   8   3   3      378.81      408.86     15.30 o 
   9   3   3      164.61      156.39     12.73 o 
  10   3   3      132.00      170.82     14.96 o 
  11   3   3        0.07       19.23     16.15 o 
   1   4   3     1660.37     1721.26     34.02 o 
   2   4   3      366.51      445.81     11.96 o 
   3   4   3     2056.45     2224.47     34.45 o 
   4   4   3      775.65      825.38     18.16 o 
   5   4   3       77.25       88.49      6.80 o 
   6   4   3       23.41       27.35      6.98 o 
   7   4   3       28.22       35.78      8.54 o 
   8   4   3      192.47      168.64     13.34 o 
   9   4   3        1.13        4.14     11.14 o 
  10   4   3       60.25       89.76     12.91 o 
  11   4   3        4.02       11.54     14.34 o 
   1   5   3      471.93      490.84     17.15 o 
   2   5   3      249.90      194.26     12.10 o 
   3   5   3      171.65      197.49      9.22 o 
   4   5   3       25.88       21.04      6.66 o 
   5   5   3        7.20        1.31      8.28 o 
   6   5   3      274.08      274.50     12.76 o 
   7   5   3      732.63      692.02     21.31 o 
   8   5   3      253.47      214.53     14.49 o 
   9   5   3       11.96       23.41     14.11 o 
  10   5   3       48.80       68.15     16.55 o 
   1   6   3       41.40       52.89      9.43 o 
   2   6   3       94.51      134.41     14.86 o 
   3   6   3       59.27       36.93      9.12 o 
   4   6   3      325.45      350.00     13.81 o 
   5   6   3      108.87      107.08     10.88 o 
   6   6   3        1.52       23.08      9.98 o 
   7   6   3       35.78       32.15     11.11 o 
   8   6   3       78.49       69.21     12.18 o 
   9   6   3       13.17       28.32     13.25 o 
  10   6   3       45.18       51.97     17.43 o 
   1   7   3      143.55      174.54     13.76 o 
   2   7   3       57.25       65.89     12.10 o 
   3   7   3        3.06       38.18     10.92 o 
   4   7   3      179.41      164.17     13.06 o 
   5   7   3      581.50      567.17     24.08 o 
   6   7   3       24.00       39.48     12.12 o 
   7   7   3       16.24       19.75     13.74 o 
   8   7   3        2.38        8.15     12.34 o 
   9   7   3       54.59       67.48     18.05 o 
  10   7   3        0.71       18.44     22.76 o 
   1   8   3      409.02      469.28     21.87 o 
   2   8   3        1.04       56.35     14.76 o 
   3   8   3        2.19       35.99     12.86 o 
   4   8   3        2.55       13.46     10.96 o 
   5   8   3      159.48      190.89     17.78 o 
   6   8   3        1.60       21.42     15.21 o 
   7   8   3       51.17       64.65     17.49 o 
   8   8   3       23.11       52.14     21.89 o 
   9   8   3        1.85       17.03     22.33 o 
   1   9   3        1.55       34.70     13.88 o 
   2   9   3     1306.09     1203.10     37.45 o 
   3   9   3     1584.51     1655.85     45.75 o 
   4   9   3      110.73      104.38     13.94 o 
   5   9   3       13.12        4.82     14.86 o 
   6   9   3        1.00       -2.68     14.16 o 
   7   9   3       62.63      110.73     22.56 o 
   8   9   3       36.69       43.06     21.95 o 
   1  10   3      363.20      341.82     22.04 o 
   2  10   3      839.05      812.84     31.98 o 
   3  10   3       49.03       68.56     14.36 o 
   4  10   3       29.85       53.14     15.76 o 
   5  10   3       58.32       55.10     23.30 o 
   6  10   3       36.41       54.26     18.02 o 
   7  10   3       81.54      105.95     20.91 o 
   8  10   3        7.33       -4.89     32.83 o 
   1  11   3       52.95       69.58     17.40 o 
   2  11   3       43.81       13.80     16.28 o 
   3  11   3       69.98       60.86     14.95 o 
   4  11   3      453.37      368.87     24.97 o 
   5  11   3        0.68       -6.00     16.11 o 
   6  11   3       24.70       54.76     24.74 o 
   7  11   3       22.65       63.60     23.81 o 
   1  12   3        1.61       30.20     19.82 o 
   2  12   3        0.01        6.99     17.29 o 
   3  12   3       14.58       14.69     16.46 o 
   4  12   3        0.48       32.38     18.73 o 
   5  12   3       10.94       18.09     20.82 o 
   6  12   3       26.56       79.35     27.62 o 
   1  13   3       41.58       67.48     19.43 o 
   2  13   3       20.77       27.54     18.26 o 
   3  13   3        1.48       36.25     21.44 o 
   4  13   3       41.52       52.60     21.91 o 
   1  14   3        1.99      -12.14     22.82 o 
   0   0   4     5474.95     6974.93    197.99 o 
   1   0   4     5214.41     5223.48     76.35 o 
   2   0   4    34852.81    36135.13    446.78 o 
   3   0   4     2644.38     2714.70     56.07 o 
   4   0   4     3252.16     3374.73     44.58 o 
   5   0   4     2073.90     2252.91     32.85 o 
   6   0   4      628.63      662.58     20.41 o 
   7   0   4       26.09       22.36      8.93 o 
   8   0   4       79.11      106.92     14.60 o 
   9   0   4      788.32      822.04     34.90 o 
  10   0   4      195.67      205.43     21.61 o 
  11   0   4        1.35       32.01     20.62 o 
   0   1   4    47152.31    44092.57    545.75 o 
   1   1   4      978.54      865.00     14.29 o 
   2   1   4       21.21       23.35      2.43 o 
   3   1   4    10879.68    11036.65     95.15 o 
   4   1   4     8090.13     8263.21     70.20 o 
   5   1   4      296.21      237.01      6.35 o 
   6   1   4     2671.47     2546.02     32.88 o 
   7   1   4       75.33       89.60      7.47 o 
   8   1   4      859.28      874.12     19.73 o 
   9   1   4      293.49      322.20     14.82 o 
  10   1   4      294.90      322.85     20.22 o 
  11   1   4       77.62       73.35     14.92 o 
   0   2   4     1191.44     1513.97     23.28 o 
   1   2   4       24.79       26.80      2.65 o 
   2   2   4     9899.82     9725.55    107.08 o 
   3   2   4    12259.91    12255.96    116.99 o 
   4   2   4     7265.15     7305.45     81.07 o 
   5   2   4     4200.06     4170.81     43.58 o 
   6   2   4     2249.19     2071.61     28.24 o 
   7   2   4      822.57      814.63     18.59 o 
   8   2   4      931.69      891.30     21.82 o 
   9   2   4       69.85       69.14     10.11 o 
  10   2   4      105.57      122.76     13.76 o 
  11   2   4       98.47      108.82     17.40 o 
   0   3   4      361.27      351.63     12.43 o 
   1   3   4       90.96       93.07      4.85 o 
   2   3   4     2590.60     2601.63     33.97 o 
   3   3   4      423.03      405.55     10.30 o 
   4   3   4     2447.00     2529.31     34.40 o 
   5   3   4     2720.64     2687.51     36.59 o 
   6   3   4      239.36      257.96      9.80 o 
   7   3   4      893.08      890.31     21.03 o 
   8   3   4      200.63      220.26     13.95 o 
   9   3   4       16.40       28.12     10.35 o 
  10   3   4      378.16      361.75     16.58 o 
  11   3   4       36.45       66.97     17.32 o 
   0   4   4     3614.26     3542.99     83.38 o 
   1   4   4     8166.25     8507.47    104.43 o 
   2   4   4     8627.97     8962.98    109.60 o 
   3   4   4     4086.23     4174.41     56.78 o 
   4   4   4      771.97      681.71     28.29 o 
   5   4   4     1741.00     1726.57     27.70 o 
   6   4   4      589.43      592.26     17.10 o 
   7   4   4      265.55      256.75     12.34 o 
   8   4   4     1934.51     1891.14     35.05 o 
   9   4   4      159.76      199.84     14.90 o 
  10   4   4      225.38      236.89     17.91 o 
  11   4   4       50.13       52.75     18.67 o 
   0   5   4     4361.97     4593.42    108.42 o 
   1   5   4       83.88       44.09      7.67 o 
   2   5   4     3973.97     3809.53     53.85 o 
   3   5   4     1372.33     1309.73     25.21 o 
   4   5   4     3081.65     3096.23     47.03 o 
   5   5   4     1196.90     1168.48     28.05 o 
   6   5   4     2087.67     2091.59     58.13 o 
   7   5   4      735.01      740.63     23.83 o 
   8   5   4      165.72      179.27     13.68 o 
   9   5   4       29.46       59.04     14.38 o 
  10   5   4      219.79      228.92     22.22 o 
   0   6   4      547.02      477.89     25.94 o 
   1   6   4       89.36      110.04     12.12 o 
   2   6   4     2958.37     2734.47     64.22 o 
   3   6   4     1667.19     1687.03     35.19 o 
   4   6   4     4123.06     3889.19     58.12 o 
   5   6   4      154.10      181.09     12.89 o 
   6   6   4      808.68      854.98     25.92 o 
   7   6   4      507.29      508.24     21.33 o 
   8   6   4      420.21      397.45     18.35 o 
   9   6   4      115.40      101.72     15.18 o 
  10   6   4        2.59      -13.22     16.47 o 
   0   7   4      773.42      818.25     42.16 o 
   1   7   4     2035.69     2025.76     57.54 o 
   2   7   4     5056.49     4970.73     88.61 o 
   3   7   4     1988.44     2018.07     41.76 o 
   4   7   4      408.11      438.40     18.46 o 
   5   7   4      213.59      193.11     16.19 o 
   6   7   4     2170.74     2108.62     45.21 o 
   7   7   4      116.89      130.11     14.03 o 
   8   7   4      118.51      118.72     14.20 o 
   9   7   4      101.69      106.25     17.71 o 
  10   7   4      113.73      107.03     20.14 o 
   0   8   4     3115.39     3154.48     91.44 o 
   1   8   4     1918.73     1811.93     56.68 o 
   2   8   4     2849.45     2688.72     58.36 o 
   3   8   4      528.27      543.87     22.08 o 
   4   8   4     1463.10     1437.05     36.10 o 
   5   8   4      253.70      252.27     18.89 o 
   6   8   4      137.81      148.45     15.41 o 
   7   8   4      998.38      908.78     40.13 o 
   8   8   4      202.20      193.86     22.93 o 
   9   8   4       78.26      120.92     27.10 o 
   0   9   4       15.31       -5.36     18.93 o 
   1   9   4     1627.18     1477.41     41.73 o 
   2   9   4      243.63      223.73     18.00 o 
   3   9   4      159.41      165.53     15.59 o 
   4   9   4     1102.92     1081.05     34.93 o 
   5   9   4        5.09        8.22     14.17 o 
   6   9   4      343.15      338.81     27.49 o 
   7   9   4      234.18      252.86     22.26 o 
   8   9   4       78.94       88.08     27.39 o 
   0  10   4      555.89      597.13     39.19 o 
   1  10   4     1281.20     1241.04     48.33 o 
   2  10   4      554.41      596.99     35.05 o 
   3  10   4      471.93      516.65     23.62 o 
   4  10   4      454.53      442.34     25.65 o 
   5  10   4      261.53      321.64     23.19 o 
   6  10   4      841.58      854.80     46.77 o 
   7  10   4      249.05      262.41     30.88 o 
   8  10   4      139.65      144.58     53.23 o 
   0  11   4     1226.23     1235.13     59.69 o 
   1  11   4      121.56      166.48     19.08 o 
   2  11   4      799.24      812.68     33.91 o 
   3  11   4       84.14      132.42     17.43 o 
   4  11   4      483.93      515.36     47.94 o 
   5  11   4      315.18      313.31     37.92 o 
   6  11   4      306.05      282.23     29.21 o 
   7  11   4      246.42      303.04     32.06 o 
   0  12   4      724.75      707.03     81.55 o 
   1  12   4      404.67      388.88     26.29 o 
   2  12   4      288.96      378.25     23.21 o 
   3  12   4       94.78       80.40     17.25 o 
   4  12   4       17.67       36.29     20.29 o 
   5  12   4        8.49       50.11     23.85 o 
   6  12   4      312.56      334.60     32.65 o 
   0  13   4      582.02      549.74     53.52 o 
   1  13   4      248.81      259.19     25.43 o 
   2  13   4      115.47      119.48     20.04 o 
   3  13   4       65.59      104.70     22.96 o 
   4  13   4      463.91      550.89     39.54 o 
   0  14   4      125.53      138.75     62.90 o 
   1  14   4      382.79      376.26     27.40 o 
   1   1   5      903.57     1106.67     13.55 o 
   2   1   5     5997.10     6294.62     58.51 o 
   3   1   5     4776.05     4633.17     44.85 o 
   4   1   5      113.66      153.18      4.69 o 
   5   1   5       14.08        9.72      3.74 o 
   6   1   5        0.07        6.01      4.77 o 
   7   1   5      526.47      536.80     14.08 o 
   8   1   5        3.57       15.02      8.45 o 
   9   1   5       30.96       35.34     11.14 o 
  10   1   5       39.75       28.42     11.71 o 
  11   1   5        4.04        4.39     14.47 o 
   1   2   5     1471.74     1455.14     17.63 o 
   2   2   5        0.05       -2.88      2.88 o 
   3   2   5       84.53       79.58      3.73 o 
   4   2   5       47.18       74.79      4.06 o 
   5   2   5     2313.74     2424.61     26.82 o 
   6   2   5        4.76       -2.98      5.43 o 
   7   2   5        1.41        2.90      6.63 o 
   8   2   5      193.05      192.19     11.65 o 
   9   2   5        4.75       21.13      9.75 o 
  10   2   5       51.82       67.11     12.29 o 
  11   2   5        1.89        6.64     15.31 o 
   1   3   5       66.64       48.10      3.65 o 
   2   3   5     1865.74     2003.70     25.46 o 
   3   3   5     1689.33     1764.76     25.89 o 
   4   3   5       60.18       68.01      5.18 o 
   5   3   5       42.42       60.62      5.90 o 
   6   3   5      199.59      183.80      8.08 o 
   7   3   5       13.28       11.81      7.57 o 
   8   3   5        1.91       11.34      8.75 o 
   9   3   5       10.73       33.20     10.07 o 
  10   3   5        3.92       16.55     10.86 o 
  11   3   5        6.75        1.22     18.71 o 
   1   4   5       64.18       83.11      4.92 o 
   2   4   5        4.78       -1.72      3.86 o 
   3   4   5     3923.30     4188.14     72.98 o 
   4   4   5       93.26       94.34      7.30 o 
   5   4   5      168.42      192.27      9.17 o 
   6   4   5      393.68      420.12     16.57 o 
   7   4   5       31.84       35.73      8.37 o 
   8   4   5       38.80       48.86     10.30 o 
   9   4   5        4.15       14.66     11.20 o 
  10   4   5       23.14        0.79     15.66 o 
  11   4   5       26.60       53.76     18.65 o 
   1   5   5      411.77      416.31     14.37 o 
   2   5   5      964.78      960.82     20.41 o 
   3   5   5      278.48      230.13     10.43 o 
   4   5   5       43.25       52.54      7.61 o 
   5   5   5      151.36      153.80     10.33 o 
   6   5   5       57.46       72.98     11.22 o 
   7   5   5       65.25       59.41     10.35 o 
   8   5   5      312.10      296.82     16.25 o 
   9   5   5        0.10        1.97     11.45 o 
  10   5   5       67.73       81.10     22.33 o 
   1   6   5      325.81      401.99     17.00 o 
   2   6   5       21.87       52.60     12.30 o 
   3   6   5     1221.32     1267.06     27.80 o 
   4   6   5      280.88      308.17     15.57 o 
   5   6   5      109.33      118.64     10.91 o 
   6   6   5     1268.01     1161.57     30.66 o 
   7   6   5        1.08       11.07     10.65 o 
   8   6   5        0.98        5.71     10.26 o 
   9   6   5       14.92       28.74     15.44 o 
  10   6   5       16.62       20.79     17.01 o 
   1   7   5      107.24      143.37     13.25 o 
   2   7   5        0.48       31.88      9.83 o 
   3   7   5      901.92      926.35     26.10 o 
   4   7   5      487.66      480.25     19.83 o 
   5   7   5       62.28       59.72     11.27 o 
   6   7   5        7.99       20.25     11.12 o 
   7   7   5       75.89       82.36     13.95 o 
   8   7   5        4.13       -6.56     12.24 o 
   9   7   5       25.30       56.15     17.61 o 
   1   8   5      292.43      290.78     18.07 o 
   2   8   5       54.98       47.37     14.08 o 
   3   8   5       21.80       38.33     10.68 o 
   4   8   5       36.71       54.29     11.95 o 
   5   8   5       51.70       41.71     13.14 o 
   6   8   5        4.52       35.79     25.77 o 
   7   8   5      268.80      253.06     30.31 o 
   8   8   5       40.04       44.00     19.25 o 
   9   8   5        0.03       20.87     21.98 o 
   1   9   5      331.46      362.19     21.41 o 
   2   9   5       90.00      106.11     13.58 o 
   3   9   5       60.39       87.40     15.00 o 
   4   9   5       18.02       49.24     13.03 o 
   5   9   5       46.97       54.18     14.87 o 
   6   9   5       45.99       77.98     16.72 o 
   7   9   5       23.10       11.80     19.12 o 
   8   9   5        0.00       11.69     20.16 o 
   1  10   5       12.44       13.46     14.98 o 
   2  10   5      173.66      142.01     15.67 o 
   3  10   5      356.00      341.59     20.62 o 
   4  10   5       32.37       35.92     15.03 o 
   5  10   5       10.50       59.78     17.74 o 
   6  10   5       76.80       80.76     29.48 o 
   7  10   5       86.56       93.81     28.23 o 
   8  10   5       24.74      102.89     24.04 o 
   1  11   5        1.61        9.86     14.98 o 
   2  11   5       32.59       24.58     18.35 o 
   3  11   5       23.85       14.63     14.94 o 
   4  11   5        1.56       30.45     19.58 o 
   5  11   5       78.60       83.46     21.34 o 
   6  11   5       64.28       56.84     34.52 o 
   7  11   5        0.23       30.54     24.79 o 
   1  12   5      167.96      189.84     18.53 o 
   2  12   5        1.89        9.98     15.57 o 
   3  12   5       37.32       65.31     17.04 o 
   4  12   5        7.36       33.70     22.72 o 
   5  12   5        0.04      -20.94     20.94 o 
   1  13   5       54.08       43.99     17.99 o 
   2  13   5        8.89       29.30     17.85 o 
   3  13   5       27.60       74.20     21.99 o 
   4  13   5       82.60      148.62     27.59 o 
   0   0   6    12148.51    12083.90    243.37 o 
   1   0   6    17972.45    19000.57    306.41 o 
   2   0   6     1896.66     2096.36     31.81 o 
   3   0   6     4765.53     4776.61     73.67 o 
   4   0   6     7605.64     7766.03     94.34 o 
   5   0   6       71.74       67.16      6.17 o 
   6   0   6     2773.44     2669.51     43.98 o 
   7   0   6      284.35      333.95     16.53 o 
   8   0   6       46.70       72.99     13.53 o 
   9   0   6      670.55      689.50     32.71 o 
  10   0   6      241.09      226.43     29.78 o 
  11   0   6       38.21       57.83     23.13 o 
   0   1   6    14062.30    15112.49    190.20 o 
   1   1   6    18762.78    19100.54    178.67 o 
   2   1   6       12.38       16.35      2.68 o 
   3   1   6       49.98       35.30      4.33 o 
   4   1   6     1373.60     1703.82     18.53 o 
   5   1   6     4608.24     4490.99     41.75 o 
   6   1   6      754.85      810.78     13.12 o 
   7   1   6     1421.79     1381.47     24.03 o 
   8   1   6       47.71       71.49      9.63 o 
   9   1   6     1171.00     1149.51     39.51 o 
  10   1   6       51.34       38.37     12.64 o 
  11   1   6      119.35      149.87     17.62 o 
   0   2   6     4208.13     4276.43     58.22 o 
   1   2   6       22.31       11.99      2.73 o 
   2   2   6       55.72       96.04      4.13 o 
   3   2   6     3567.17     3511.63     35.78 o 
   4   2   6     7416.81     7197.25     68.63 o 
   5   2   6      161.44      153.69      5.98 o 
   6   2   6     2658.32     2470.15     30.09 o 
   7   2   6      971.89      931.32     23.34 o 
   8   2   6       40.63       48.14      8.91 o 
   9   2   6       14.58        3.55      9.60 o 
  10   2   6      264.53      256.88     16.82 o 
  11   2   6       16.65       39.41     16.25 o 
   0   3   6      107.33      105.77      5.88 o 
   1   3   6    14925.33    15549.23    148.03 o 
   2   3   6      201.25      172.69      5.80 o 
   3   3   6    11393.10    11921.55    116.30 o 
   4   3   6      202.85      162.22      5.71 o 
   5   3   6     4181.43     3939.37     44.72 o 
   6   3   6      823.22      826.84     19.28 o 
   7   3   6      135.17      163.56     11.95 o 
   8   3   6      144.95      141.54     12.16 o 
   9   3   6      750.73      718.16     23.54 o 
  10   3   6      204.02      219.98     18.08 o 
  11   3   6      100.69      152.22     19.98 o 
   0   4   6    13984.35    14354.38    208.48 o 
   1   4   6     1222.75     1169.52     17.07 o 
   2   4   6     5654.08     5527.62     69.20 o 
   3   4   6       81.09       77.09      6.18 o 
   4   4   6     1304.04     1286.44     22.61 o 
   5   4   6      422.08      400.16     11.32 o 
   6   4   6      294.56      288.83     12.96 o 
   7   4   6      213.30      215.23     13.35 o 
   8   4   6      250.78      251.59     17.74 o 
   9   4   6      304.80      304.05     19.40 o 
  10   4   6      244.19      198.07     27.62 o 
   0   5   6     1445.01     1297.66     31.08 o 
   1   5   6     4876.10     4737.36     59.23 o 
   2   5   6      617.13      806.29     16.95 o 
   3   5   6     2752.72     2602.36     40.81 o 
   4   5   6      544.39      580.48     16.45 o 
   5   5   6     3033.06     2996.15     47.49 o 
   6   5   6       24.93       22.61      8.32 o 
   7   5   6     1027.75      988.02     24.14 o 
   8   5   6      107.32      124.97     12.31 o 
   9   5   6       53.77       55.67     13.54 o 
  10   5   6       57.66       87.03     16.89 o 
   0   6   6     1670.25     1556.83     50.71 o 
   1   6   6     1965.18     1879.64     36.89 o 
   2   6   6     2449.80     2416.41     44.41 o 
   3   6   6     1131.29     1141.29     24.84 o 
   4   6   6     2351.79     2267.33     39.39 o 
   5   6   6      966.91      972.86     27.01 o 
   6   6   6      656.79      707.95     23.57 o 
   7   6   6      632.64      604.46     21.44 o 
   8   6   6      462.76      435.26     21.46 o 
   9   6   6       80.79       63.67     14.01 o 
  10   6   6      113.59      134.86     25.29 o 
   0   7   6     1044.86     1139.69     44.54 o 
   1   7   6     3385.93     3294.83     57.68 o 
   2   7   6       29.71       30.26     10.21 o 
   3   7   6     1134.84     1177.28     30.16 o 
   4   7   6      192.12      210.55     12.99 o 
   5   7   6     1140.26     1128.77     30.19 o 
   6   7   6       74.90       85.96     12.63 o 
   7   7   6      979.77      942.48     27.35 o 
   8   7   6        1.51        2.86     12.17 o 
   9   7   6      179.27      218.05     24.03 o 
   0   8   6     2821.93     2761.96    164.15 o 
   1   8   6     1539.09     1443.06     35.21 o 
   2   8   6      409.91      424.32     19.00 o 
   3   8   6      474.12      444.33     19.62 o 
   4   8   6      260.43      248.03     16.44 o 
   5   8   6        5.90        7.54     13.20 o 
   6   8   6     1262.09     1193.98     37.32 o 
   7   8   6        7.93       24.58     15.89 o 
   8   8   6      281.18      270.31     21.86 o 
   9   8   6      106.46      136.64     19.13 o 
   0   9   6     1849.05     1712.92     64.42 o 
   1   9   6      636.98      626.72     30.76 o 
   2   9   6       21.99       18.08     11.36 o 
   3   9   6     2857.19     2743.26     55.93 o 
   4   9   6      349.26      361.31     20.31 o 
   5   9   6      876.16      867.44     43.42 o 
   6   9   6        9.67       18.16     17.83 o 
   7   9   6      381.71      387.98     31.23 o 
   8   9   6       20.71       32.86     23.98 o 
   0  10   6     1148.07     1052.93     97.69 o 
   1  10   6       37.98       42.16     13.23 o 
   2  10   6      890.51      875.53     30.14 o 
   3  10   6      224.83      268.16     18.44 o 
   4  10   6      300.96      341.00     23.01 o 
   5  10   6      337.69      343.64     30.18 o 
   6  10   6      238.12      231.86     26.03 o 
   7  10   6       11.82        9.76     22.00 o 
   0  11   6      428.98      412.04     36.68 o 
   1  11   6     1154.73     1171.97     36.66 o 
   2  11   6       86.58      114.06     16.66 o 
   3  11   6      655.66      646.13     36.61 o 
   4  11   6       61.26       49.16     17.47 o 
   5  11   6      650.13      693.39     40.03 o 
   6  11   6      101.52      135.14     26.94 o 
   7  11   6       87.03      101.77     20.81 o 
   0  12   6     1184.90     1233.17     50.94 o 
   1  12   6      139.14      157.91     19.70 o 
   2  12   6      701.73      706.37     30.99 o 
   3  12   6      157.72      202.14     21.17 o 
   4  12   6      119.02      168.86     24.57 o 
   5  12   6      121.11      117.90     35.50 o 
   0  13   6        2.84       35.51     21.97 o 
   1  13   6      271.38      268.67     23.57 o 
   2  13   6      124.76      111.49     22.23 o 
   3  13   6      252.92      264.32     31.53 o 
   4  13   6        8.28      -24.65     24.65 o 
   1   1   7      300.42      295.94      6.82 o 
   2   1   7       19.55        8.90      2.79 o 
   3   1   7      319.60      371.86      7.98 o 
   4   1   7      270.64      239.49      6.18 o 
   5   1   7      224.29      228.38      6.14 o 
   6   1   7      120.57      107.89      5.97 o 
   7   1   7      142.07      150.54      9.70 o 
   8   1   7      177.79      178.77     11.19 o 
   9   1   7       25.21       35.09     11.00 o 
  10   1   7        1.60       14.59     12.11 o 
  11   1   7        1.86       21.84     15.53 o 
   1   2   7      115.84      107.01      3.55 o 
   2   2   7      675.34      666.97     11.49 o 
   3   2   7      273.98      281.49      8.12 o 
   4   2   7     1410.86     1469.64     18.58 o 
   5   2   7      114.81      125.51      5.23 o 
   6   2   7       99.69      100.39      6.87 o 
   7   2   7      446.44      453.06     14.94 o 
   8   2   7      245.89      247.89     12.56 o 
   9   2   7        5.78        2.03     10.26 o 
  10   2   7        4.09       23.11     14.31 o 
  11   2   7        0.76        2.13     15.93 o 
   1   3   7     2097.67     2315.42     25.86 o 
   2   3   7     2573.36     2663.51     30.95 o 
   3   3   7       65.41       87.92      4.30 o 
   4   3   7      159.38      146.18      6.38 o 
   5   3   7      554.44      551.63     13.83 o 
   6   3   7       44.41       67.84      9.18 o 
   7   3   7       53.31       38.63      9.19 o 
   8   3   7      151.88      163.35     12.89 o 
   9   3   7       21.24       27.77     12.84 o 
  10   3   7       87.99       82.02     15.12 o 
  11   3   7        1.47       53.00     29.20 o 
   1   4   7      134.55      160.43      7.45 o 
   2   4   7       17.37       16.42      4.09 o 
   3   4   7      164.21      168.31      6.75 o 
   4   4   7      327.94      324.05      8.20 o 
   5   4   7      191.27      192.49      9.01 o 
   6   4   7      179.70      202.23     12.03 o 
   7   4   7      295.64      308.56     15.16 o 
   8   4   7        0.09       20.54      9.80 o 
   9   4   7       46.65       65.60     13.24 o 
  10   4   7       39.21       65.96     15.72 o 
   1   5   7       52.20       71.77      5.54 o 
   2   5   7       51.75       42.31      7.65 o 
   3   5   7      362.68      398.63     11.46 o 
   4   5   7        7.63        7.94      6.64 o 
   5   5   7      318.30      299.41     11.87 o 
   6   5   7        0.06       11.48      8.30 o 
   7   5   7       62.06       54.58     10.22 o 
   8   5   7        1.09        5.25     13.68 o 
   9   5   7       30.62       25.62     12.61 o 
  10   5   7       50.25       87.23     21.53 o 
   1   6   7      438.45      480.57     18.10 o 
   2   6   7      598.66      599.41     16.74 o 
   3   6   7        1.80       -6.22      9.62 o 
   4   6   7        3.69       13.62      7.65 o 
   5   6   7       74.83       84.26     10.22 o 
   6   6   7       21.37       31.13      9.98 o 
   7   6   7       20.63       22.50     11.62 o 
   8   6   7       24.57       18.29     11.83 o 
   9   6   7        8.39       22.09     14.32 o 
  10   6   7        0.09       22.17     17.07 o 
   1   7   7      403.01      395.90     17.23 o 
   2   7   7     2003.51     2159.09     43.32 o 
   3   7   7       15.66       15.17      9.52 o 
   4   7   7       90.47      106.76     13.24 o 
   5   7   7       76.12       94.10     14.59 o 
   6   7   7       94.47      105.87     11.75 o 
   7   7   7       52.70       75.96     17.39 o 
   8   7   7       13.08       29.70     14.78 o 
   9   7   7        2.15       23.30     17.30 o 
   1   8   7      262.12      280.59     16.10 o 
   2   8   7      634.47      590.26     22.07 o 
   3   8   7       97.66      116.41     13.85 o 
   4   8   7       77.47       68.00     15.82 o 
   5   8   7      129.99      146.47     16.77 o 
   6   8   7       51.63       63.76     13.41 o 
   7   8   7        0.17       36.34     14.15 o 
   8   8   7        0.15       32.72     15.00 o 
   9   8   7        1.74       23.45     17.84 o 
   1   9   7        5.41        9.00     10.66 o 
   2   9   7       78.25       79.55     13.30 o 
   3   9   7        9.27       32.17     13.93 o 
   4   9   7        6.00       30.47     13.39 o 
   5   9   7      153.53      176.34     21.77 o 
   6   9   7        0.12        4.76     25.46 o 
   7   9   7       22.37       48.68     18.06 o 
   8   9   7       11.54       27.63     19.58 o 
   1  10   7      391.44      352.32     20.25 o 
   2  10   7      174.05      177.35     16.16 o 
   3  10   7        6.81       17.92     12.57 o 
   4  10   7      711.24      652.57     31.64 o 
   5  10   7       35.40       21.46     20.72 o 
   6  10   7       53.15       72.89     17.73 o 
   7  10   7       74.95       73.70     20.51 o 
   1  11   7       22.69       35.99     12.49 o 
   2  11   7        0.41        3.29     14.80 o 
   3  11   7        0.20       18.04     15.14 o 
   4  11   7       94.48       99.58     21.10 o 
   5  11   7        0.92       29.23     21.31 o 
   6  11   7       11.32       50.43     28.02 o 
   1  12   7      110.71      105.57     15.43 o 
   2  12   7      104.84      116.30     17.00 o 
   3  12   7        2.40       10.23     16.43 o 
   4  12   7        0.23       27.45     21.31 o 
   5  12   7       13.06       -1.25     20.40 o 
   1  13   7       55.06       67.45     17.42 o 
   2  13   7        0.02      -10.18     17.97 o 
   3  13   7       25.12       85.24     22.96 o 
   0   0   8     3441.35     3378.31     74.85 o 
   1   0   8      254.40      205.19      7.62 o 
   2   0   8     4116.19     4726.06     73.05 o 
   3   0   8     5360.69     5238.23     73.04 o 
   4   0   8      128.10      121.46      8.02 o 
   5   0   8     2085.94     1957.98     30.67 o 
   6   0   8       88.29      119.50     14.64 o 
   7   0   8      693.39      749.77     30.28 o 
   8   0   8        4.25        7.36     12.99 o 
   9   0   8     1194.15     1206.92     43.46 o 
  10   0   8       14.93       38.61     49.78 o 
  11   0   8      240.10      245.70     31.72 o 
   0   1   8     2933.15     2932.67     48.78 o 
   1   1   8     2292.50     2401.90     34.92 o 
   2   1   8     8299.29     8017.84     78.95 o 
   3   1   8       39.16       57.28      4.21 o 
   4   1   8     1716.33     1453.83     27.07 o 
   5   1   8        7.89       17.19      4.09 o 
   6   1   8     3033.11     3038.77     36.67 o 
   7   1   8       65.94       74.97      8.64 o 
   8   1   8     1552.39     1556.27     33.73 o 
   9   1   8        1.99       -0.69      9.99 o 
  10   1   8      312.53      355.42     20.54 o 
  11   1   8        9.55       49.02     18.65 o 
   0   2   8     2224.76     2142.58     35.52 o 
   1   2   8     1698.34     1601.26     18.82 o 
   2   2   8       62.37       62.73      4.56 o 
   3   2   8      620.00      461.92     10.91 o 
   4   2   8     1940.32     1996.56     23.53 o 
   5   2   8     4474.74     4190.11     42.06 o 
   6   2   8      591.32      573.34     14.88 o 
   7   2   8      644.41      659.57     17.63 o 
   8   2   8       20.26       35.82      9.98 o 
   9   2   8      198.63      221.44     15.65 o 
  10   2   8        1.75       13.85     12.59 o 
  11   2   8       70.35       77.57     20.27 o 
   0   3   8    10159.35    10263.60    137.82 o 
   1   3   8      112.16      123.15      6.92 o 
   2   3   8    14045.22    14583.94    140.53 o 
   3   3   8      235.16      245.93      7.38 o 
   4   3   8     3485.08     3357.98     36.14 o 
   5   3   8       95.47       94.83      7.35 o 
   6   3   8      644.49      640.47     15.77 o 
   7   3   8       33.93       49.80      8.87 o 
   8   3   8     2014.01     1974.54     39.56 o 
   9   3   8      167.18      172.89     15.98 o 
  10   3   8      400.22      377.12     21.58 o 
  11   3   8        0.09       32.70     16.65 o 
   0   4   8      963.83      930.84     22.00 o 
   1   4   8    11617.66    11830.12    116.21 o 
   2   4   8      760.77      844.04     14.46 o 
   3   4   8      887.63      761.19     14.01 o 
   4   4   8     1253.56     1300.49     19.96 o 
   5   4   8      863.62      810.34     17.00 o 
   6   4   8      105.05      107.70      9.80 o 
   7   4   8      936.05      963.05     25.16 o 
   8   4   8       66.45      117.95     13.86 o 
   9   4   8        7.96       30.61     12.84 o 
  10   4   8       93.62       86.21     22.68 o 
   0   5   8     3572.21     3478.93     61.78 o 
   1   5   8      983.66      938.09     16.19 o 
   2   5   8     6238.29     5858.91     63.37 o 
   3   5   8      320.78      364.61     10.03 o 
   4   5   8     2233.45     2088.32     31.59 o 
   5   5   8       72.76       90.66      8.28 o 
   6   5   8     1011.66      969.94     24.60 o 
   7   5   8       16.21       16.69     10.54 o 
   8   5   8      879.52      853.23     28.57 o 
   9   5   8       22.98       50.99     14.66 o 
  10   5   8       70.53       72.13     22.26 o 
   0   6   8      957.10      884.20     25.48 o 
   1   6   8      759.34      721.22     16.02 o 
   2   6   8       39.90       47.32      8.76 o 
   3   6   8     2579.72     2459.35     50.03 o 
   4   6   8      416.71      437.79     15.07 o 
   5   6   8     1025.94     1010.41     25.14 o 
   6   6   8       18.05       19.24      9.74 o 
   7   6   8      683.10      684.73     33.16 o 
   8   6   8       18.85       29.32     13.12 o 
   9   6   8      439.78      454.21     23.04 o 
  10   6   8       12.62       33.31     17.07 o 
   0   7   8     1838.05     1768.19     87.36 o 
   1   7   8       28.41       55.53      8.99 o 
   2   7   8     1926.33     1857.60     36.34 o 
   3   7   8        6.47       17.23      7.93 o 
   4   7   8     2726.40     2708.06     43.89 o 
   5   7   8      840.28      862.41     24.96 o 
   6   7   8      582.36      595.05     24.18 o 
   7   7   8       54.74       52.92     12.96 o 
   8   7   8      681.52      626.67     29.66 o 
   9   7   8        0.27        9.56     15.39 o 
   0   8   8     3775.72     3744.13     85.94 o 
   1   8   8     1020.05     1014.35     37.46 o 
   2   8   8       93.79      100.69     11.83 o 
   3   8   8      597.67      582.58     20.96 o 
   4   8   8        1.13       24.63     10.81 o 
   5   8   8      407.48      392.41     23.10 o 
   6   8   8       36.51       51.40     11.35 o 
   7   8   8      556.03      531.30     24.41 o 
   8   8   8       28.61       53.09     17.33 o 
   9   8   8      185.73      219.50     31.41 o 
   0   9   8      148.76      157.98     18.97 o 
   1   9   8        7.05        1.91     10.40 o 
   2   9   8     1796.81     1656.78     37.49 o 
   3   9   8      250.31      243.43     15.68 o 
   4   9   8     1722.18     1637.47     42.70 o 
   5   9   8        6.13       21.96     14.94 o 
   6   9   8      878.93      874.15     36.73 o 
   7   9   8       78.65       81.88     18.06 o 
   8   9   8      413.39      476.08     35.02 o 
   0  10   8       70.73      107.45     20.34 o 
   1  10   8     1019.98      995.65     29.67 o 
   2  10   8       40.89       52.21     12.69 o 
   3  10   8      735.53      766.31     26.51 o 
   4  10   8       39.33       70.58     15.39 o 
   5  10   8      243.04      250.26     22.27 o 
   6  10   8       62.77       86.60     24.05 o 
   7  10   8      243.67      242.48     24.53 o 
   0  11   8     1880.37     1867.17     62.31 o 
   1  11   8       77.35       76.96     13.78 o 
   2  11   8     1006.85      985.32     32.85 o 
   3  11   8       50.33       69.03     15.17 o 
   4  11   8      449.51      489.35     29.57 o 
   5  11   8      173.93      221.33     22.80 o 
   6  11   8      401.05      381.07     28.75 o 
   0  12   8        4.63      109.79     36.02 o 
   1  12   8      620.81      628.15     26.62 o 
   2  12   8        4.05       -4.34     15.31 o 
   3  12   8      497.08      498.91     27.69 o 
   4  12   8       91.66       84.82     20.90 o 
   5  12   8      193.08      171.71     23.63 o 
   0  13   8      120.47       97.73     24.36 o 
   1  13   8       23.84       36.18     19.89 o 
   2  13   8      504.27      567.43     30.43 o 
   3  13   8       17.29       36.25     19.83 o 
   1   1   9      898.74     1027.42     15.34 o 
   2   1   9       14.16        1.24      2.90 o 
   3   1   9      356.03      503.35     13.67 o 
   4   1   9       29.41       46.89      4.68 o 
   5   1   9      159.52      177.48      7.28 o 
   6   1   9      279.65      310.31     10.97 o 
   7   1   9      135.28      137.00     17.55 o 
   8   1   9      317.15      300.08     15.54 o 
   9   1   9        7.89       21.92     11.52 o 
  10   1   9       14.39       27.02     16.44 o 
  11   1   9        4.90       38.72     18.62 o 
   1   2   9       93.26       71.25      3.87 o 
   2   2   9     6548.73     7368.37     74.15 o 
   3   2   9     1371.55     1587.32     21.15 o 
   4   2   9     1573.97     1586.10     21.79 o 
   5   2   9      685.41      643.76     13.75 o 
   6   2   9      179.22      196.22      9.19 o 
   7   2   9        1.19        5.65      7.51 o 
   8   2   9       42.39       43.03     11.58 o 
   9   2   9        0.87        8.92     11.30 o 
  10   2   9        0.88        7.01     14.12 o 
  11   2   9       11.64       23.09     17.35 o 
   1   3   9     1406.72     1414.85     18.28 o 
   2   3   9      245.68      279.13      7.74 o 
   3   3   9     1028.27     1012.23     17.40 o 
   4   3   9      341.72      310.55      8.68 o 
   5   3   9       17.40       25.60      6.66 o 
   6   3   9       80.88       78.11      7.46 o 
   7   3   9       65.04       65.37      8.48 o 
   8   3   9        1.43       16.52     11.09 o 
   9   3   9        3.18        7.98     12.75 o 
  10   3   9        0.12       18.04     14.30 o 
   1   4   9      532.47      558.64     14.91 o 
   2   4   9       13.23       16.23      4.51 o 
   3   4   9       29.52       64.03      5.58 o 
   4   4   9       22.10       14.51      5.09 o 
   5   4   9      313.56      317.42     10.73 o 
   6   4   9        0.45       16.09      7.36 o 
   7   4   9        1.56        9.44      9.93 o 
   8   4   9      105.62       97.25     15.45 o 
   9   4   9       19.57       34.40     12.65 o 
  10   4   9        3.76        5.55     14.15 o 
   1   5   9       88.96      110.27      6.46 o 
   2   5   9       29.57       24.28      5.18 o 
   3   5   9        0.37       16.38      5.11 o 
   4   5   9      674.33      654.06     15.09 o 
   5   5   9       58.88       62.96      7.79 o 
   6   5   9       12.58        9.30      9.80 o 
   7   5   9       27.50       27.17     15.66 o 
   8   5   9        0.06       13.13     11.44 o 
   9   5   9       47.18       23.92     19.12 o 
  10   5   9       13.70       42.19     15.77 o 
   1   6   9      103.06      104.79      7.47 o 
   2   6   9       32.22       39.78      5.84 o 
   3   6   9        0.03       18.17      5.85 o 
   4   6   9        4.12       15.31      7.72 o 
   5   6   9       11.61       11.45      8.76 o 
   6   6   9       26.21       12.67     10.39 o 
   7   6   9      136.75      141.19     14.23 o 
   8   6   9       89.92       84.36     13.88 o 
   9   6   9       34.52       51.22     14.90 o 
  10   6   9        5.78       39.06     17.25 o 
   1   7   9      132.26      151.15     12.87 o 
   2   7   9       34.35       46.58      9.64 o 
   3   7   9       76.86       86.94     10.02 o 
   4   7   9       65.86       66.32     10.65 o 
   5   7   9        7.95       19.79     10.77 o 
   6   7   9       14.83       40.64     13.71 o 
   7   7   9        1.48        1.79     11.95 o 
   8   7   9       61.71       57.64     16.40 o 
   9   7   9       10.39       46.31     16.29 o 
   1   8   9      614.73      568.50     20.14 o 
   2   8   9       98.29       82.46     11.34 o 
   3   8   9       43.31       72.08     11.42 o 
   4   8   9      154.77      158.76     14.74 o 
   5   8   9       42.40       56.37     12.74 o 
   6   8   9       12.17       40.21     12.04 o 
   7   8   9        0.10       25.99     12.97 o 
   8   8   9       11.17       64.45     42.64 o 
   9   8   9      102.19      154.28     19.09 o 
   1   9   9       22.12       31.77     11.77 o 
   2   9   9        8.65       22.62     11.47 o 
   3   9   9       31.39       48.13     12.93 o 
   4   9   9      309.74      312.22     21.23 o 
   5   9   9       61.39       97.11     17.65 o 
   6   9   9        5.20      -14.87     15.64 o 
   7   9   9        0.34       25.06     15.86 o 
   8   9   9        2.67       13.64     24.44 o 
   1  10   9       47.19       39.88     12.05 o 
   2  10   9       21.37       35.87     12.14 o 
   3  10   9      204.90      221.67     18.21 o 
   4  10   9       46.54       46.72     14.70 o 
   5  10   9      191.39      156.08     20.36 o 
   6  10   9       18.10       45.00     24.99 o 
   7  10   9       69.92       78.97     20.36 o 
   1  11   9       37.78       72.91     15.02 o 
   2  11   9       27.89       27.33     14.59 o 
   3  11   9       33.11       58.56     16.01 o 
   4  11   9        6.76       19.95     17.02 o 
   5  11   9        0.89       15.93     25.69 o 
   6  11   9        0.12        1.03     19.62 o 
   1  12   9      141.35      152.38     19.55 o 
   2  12   9        3.82       50.45     17.08 o 
   3  12   9        0.06       11.41     17.36 o 
   4  12   9      133.89      129.08     29.06 o 
   5  12   9       15.93       81.18     29.47 o 
   1  13   9       26.90       26.30     17.36 o 
   2  13   9        4.36       28.23     21.50 o 
   3  13   9       25.09       34.02     21.47 o 
   0   0  10    11904.08    12964.59    364.91 o 
   1   0  10     2229.15     2294.21     39.38 o 
   2   0  10     2216.39     2162.53     38.41 o 
   3   0  10     2267.49     2669.84     42.32 o 
   4   0  10     3860.85     3615.90     55.32 o 
   5   0  10      245.99      265.68     11.95 o 
   6   0  10     1359.65     1370.93     32.97 o 
   7   0  10      220.94      214.01     18.24 o 
   8   0  10     1102.86     1028.07     37.81 o 
   9   0  10       65.83       53.69     19.26 o 
  10   0  10      289.10      327.16     33.88 o 
  11   0  10       11.91        3.20     23.71 o 
   0   1  10       57.11       86.74      5.81 o 
   1   1  10     4812.38     4779.32     53.18 o 
   2   1  10       74.61       73.66      4.90 o 
   3   1  10    17002.79    16767.89    160.61 o 
   4   1  10     1056.47     1002.32     15.37 o 
   5   1  10     3276.17     3279.13     37.08 o 
   6   1  10      505.88      480.87     12.85 o 
   7   1  10     2882.17     2796.64     47.37 o 
   8   1  10       11.02       29.27     11.15 o 
   9   1  10     1216.73     1181.60     38.31 o 
  10   1  10       45.41       76.76     20.00 o 
  11   1  10      132.04      131.69     23.85 o 
   0   2  10     5142.11     5093.25     70.09 o 
   1   2  10       52.73       55.08      5.99 o 
   2   2  10     8417.60     8298.65     88.77 o 
   3   2  10        4.37        2.76      4.48 o 
   4   2  10     2032.72     1873.90     29.11 o 
   5   2  10        5.61       11.16      4.84 o 
   6   2  10     2958.39     2874.82     37.15 o 
   7   2  10       30.76       40.09      8.77 o 
   8   2  10      778.11      727.98     25.17 o 
   9   2  10      305.43      260.85     17.77 o 
  10   2  10      158.98      174.34     24.60 o 
  11   2  10        0.24       27.57     24.18 o 
   0   3  10     3655.61     4068.34     58.72 o 
   1   3  10    21327.13    22174.85    198.39 o 
   2   3  10       92.94       69.40      4.97 o 
   3   3  10    11520.57    11855.30    117.06 o 
   4   3  10      403.87      396.71      9.99 o 
   5   3  10      901.41      963.38     18.63 o 
   6   3  10      258.12      258.97     10.81 o 
   7   3  10     1939.88     1834.76     36.22 o 
   8   3  10       29.60       16.55     12.07 o 
   9   3  10      332.18      362.78     19.70 o 
  10   3  10       91.04      130.03     20.37 o 
   0   4  10    11600.42    11472.28    151.17 o 
   1   4  10        6.43        2.72      4.23 o 
   2   4  10     6307.72     6029.18     63.93 o 
   3   4  10      590.04      622.55     16.63 o 
   4   4  10     3682.62     3696.08     43.60 o 
   5   4  10       34.52       38.59      6.72 o 
   6   4  10     1006.22     1044.76     25.45 o 
   7   4  10        1.22        3.33     10.17 o 
   8   4  10      373.26      398.01     19.62 o 
   9   4  10        9.57       46.20     13.49 o 
  10   4  10      109.65      159.35     29.36 o 
   0   5  10        3.35       15.86      7.53 o 
   1   5  10    11553.70    11466.68    114.87 o 
   2   5  10        5.67        9.48      5.62 o 
   3   5  10     4389.30     4253.75     49.29 o 
   4   5  10      544.01      530.59     12.87 o 
   5   5  10     2431.93     2390.09     39.02 o 
   6   5  10       61.22       49.83     11.57 o 
   7   5  10     1654.10     1540.30     38.14 o 
   8   5  10       17.98       49.50     14.55 o 
   9   5  10      507.52      537.99     24.81 o 
  10   5  10       20.42       33.86     15.82 o 
   0   6  10      889.77      899.65     25.97 o 
   1   6  10       32.24       45.51      6.60 o 
   2   6  10     4032.56     3872.75     46.80 o 
   3   6  10        1.67        9.65      5.83 o 
   4   6  10     1957.47     1951.40     34.25 o 
   5   6  10        0.93       16.10      8.97 o 
   6   6  10      560.39      571.88     22.56 o 
   7   6  10      181.82      157.18     14.33 o 
   8   6  10      359.48      406.18     22.09 o 
   9   6  10        2.75       36.06     15.52 o 
   0   7  10     1172.15     1114.00     31.35 o 
   1   7  10     1908.94     1910.30     31.14 o 
   2   7  10       61.70       67.44      9.01 o 
   3   7  10     4856.04     4966.28     68.00 o 
   4   7  10        3.68       16.25     10.38 o 
   5   7  10     1226.72     1248.22     33.37 o 
   6   7  10       15.78       16.74     11.01 o 
   7   7  10     1479.69     1364.63     37.84 o 
   8   7  10       80.98       57.78     19.22 o 
   9   7  10      301.20      324.72     21.86 o 
   0   8  10     1928.75     1999.61     56.61 o 
   1   8  10       65.52       71.63     12.31 o 
   2   8  10     1567.85     1570.18     34.78 o 
   3   8  10      137.87      162.28     14.26 o 
   4   8  10      751.49      750.42     23.84 o 
   5   8  10       42.00       51.07     12.68 o 
   6   8  10     1123.37     1085.82     34.88 o 
   7   8  10       16.57       19.28     13.36 o 
   8   8  10      465.69      497.94     27.94 o 
   0   9  10       93.60      107.54     20.90 o 
   1   9  10     1147.81     1148.00     30.39 o 
   2   9  10        8.57       19.41     10.67 o 
   3   9  10     2499.58     2382.28     61.38 o 
   4   9  10       32.06       45.75     14.73 o 
   5   9  10     1467.20     1373.54     45.41 o 
   6   9  10      222.20      253.90     22.68 o 
   7   9  10      293.67      317.98     25.70 o 
   8   9  10       54.08      102.21     25.56 o 
   0  10  10     1825.37     1756.99     57.26 o 
   1  10  10       11.38        9.13     12.10 o 
   2  10  10      907.35      951.86     32.55 o 
   3  10  10      112.94      142.70     21.76 o 
   4  10  10      663.11      658.68     28.75 o 
   5  10  10       54.92       69.63     17.96 o 
   6  10  10      460.85      490.84     33.29 o 
   7  10  10       46.29       58.67     22.91 o 
   0  11  10      260.95      272.11     26.50 o 
   1  11  10     2249.12     2075.14     52.50 o 
   2  11  10      239.25      212.57     19.38 o 
   3  11  10     1028.40     1007.09     35.40 o 
   4  11  10        4.12       37.79     23.97 o 
   5  11  10      534.28      541.57     32.06 o 
   6  11  10       50.72       97.07     21.95 o 
   0  12  10      246.21      234.44     36.32 o 
   1  12  10        3.51       32.78     16.99 o 
   2  12  10     1017.14      987.97     37.46 o 
   3  12  10        1.35        7.21     17.18 o 
   4  12  10      431.12      434.36     30.44 o 
   5  12  10      131.18      131.29     23.64 o 
   0  13  10        0.63       22.49     27.42 o 
   1  13  10      595.60      505.67     36.70 o 
   2  13  10        4.38        4.87     28.91 o 
   3  13  10      273.85      309.30     26.16 o 
   1   1  11      184.43      209.98      6.96 o 
   2   1  11      530.54      500.95     10.95 o 
   3   1  11      689.49      721.69     12.69 o 
   4   1  11        3.75       12.57      4.40 o 
   5   1  11       40.21       45.61      5.66 o 
   6   1  11       25.45       26.36      6.63 o 
   7   1  11        0.44       23.00     10.46 o 
   8   1  11        2.98       13.23     11.10 o 
   9   1  11        4.93       15.08     13.78 o 
  10   1  11        0.17       21.54     16.08 o 
   1   2  11      248.32      271.02      7.17 o 
   2   2  11     1973.90     2138.23     29.10 o 
   3   2  11        2.70        5.35      4.21 o 
   4   2  11        0.04        0.48      4.55 o 
   5   2  11      757.43      723.51     14.75 o 
   6   2  11        3.32       -5.76      6.43 o 
   7   2  11        7.55       17.56      8.48 o 
   8   2  11        3.08       29.81     15.63 o 
   9   2  11        2.87       12.67     13.73 o 
  10   2  11        0.26       -5.55     15.13 o 
   1   3  11     1575.04     1726.09     24.59 o 
   2   3  11      107.35      133.43      8.75 o 
   3   3  11       76.87       68.31      5.51 o 
   4   3  11      861.14      792.32     14.85 o 
   5   3  11       59.76       41.73      6.82 o 
   6   3  11      226.68      211.48     11.82 o 
   7   3  11       63.49       73.60     10.25 o 
   8   3  11       26.83       40.43     12.03 o 
   9   3  11       14.03       29.07     13.03 o 
  10   3  11        6.41       16.74     27.71 o 
   1   4  11       73.48       86.94      5.83 o 
   2   4  11      104.77      133.90      6.63 o 
   3   4  11      225.71      244.45      8.51 o 
   4   4  11        1.71        3.11      5.10 o 
   5   4  11       63.28       84.19      9.18 o 
   6   4  11       46.01       23.25      8.57 o 
   7   4  11        9.47        4.93     10.08 o 
   8   4  11       19.40       17.21     11.69 o 
   9   4  11       36.98       36.29     13.72 o 
  10   4  11      114.78      137.14     20.04 o 
   1   5  11      192.67      190.36      7.86 o 
   2   5  11      137.68      124.55      7.83 o 
   3   5  11      737.89      723.43     18.05 o 
   4   5  11        8.92       12.78      5.92 o 
   5   5  11        2.72       -7.12      7.12 o 
   6   5  11       25.46       19.74      9.04 o 
   7   5  11        0.35       19.43     11.18 o 
   8   5  11        8.48       34.41     13.15 o 
   9   5  11        6.24       44.28     15.42 o 
  10   5  11        2.37       20.27     16.78 o 
   1   6  11      592.60      614.33     14.01 o 
   2   6  11      790.70      793.14     16.55 o 
   3   6  11      379.75      404.28     13.12 o 
   4   6  11        0.05        1.43      6.28 o 
   5   6  11       31.70       17.28      8.10 o 
   6   6  11       86.47      105.73     13.00 o 
   7   6  11        8.06       31.65     12.62 o 
   8   6  11        0.11       11.03     13.75 o 
   9   6  11       92.22       98.12     16.31 o 
   1   7  11       94.53       95.06      8.46 o 
   2   7  11      278.18      279.27     15.98 o 
   3   7  11       55.17       54.83      9.66 o 
   4   7  11      215.66      228.80     14.41 o 
   5   7  11      116.17      122.39     13.24 o 
   6   7  11        4.24       34.75     11.98 o 
   7   7  11       51.45       54.96     13.86 o 
   8   7  11       20.69       20.78     21.80 o 
   9   7  11       23.69       42.82     15.76 o 
   1   8  11      732.32      751.38     27.81 o 
   2   8  11      301.61      281.50     18.02 o 
   3   8  11      446.97      450.06     21.17 o 
   4   8  11      105.72      114.51     12.18 o 
   5   8  11      105.17      104.37     14.57 o 
   6   8  11        1.47        3.00     12.07 o 
   7   8  11        4.59       27.32     14.26 o 
   8   8  11       79.77      106.53     18.87 o 
   1   9  11      168.65      173.05     14.25 o 
   2   9  11        2.34        5.78     16.11 o 
   3   9  11      337.40      280.73     19.21 o 
   4   9  11       16.97       37.92     14.45 o 
   5   9  11        5.99       23.69     17.97 o 
   6   9  11       57.56       56.39     17.46 o 
   7   9  11       15.14       33.99     16.16 o 
   8   9  11        0.52       -2.76     17.33 o 
   1  10  11        1.96       22.62     16.18 o 
   2  10  11      184.20      124.77     16.88 o 
   3  10  11        2.91       15.96     13.68 o 
   4  10  11      288.60      280.84     20.11 o 
   5  10  11        1.60       27.11     17.66 o 
   6  10  11       30.65       23.39     17.90 o 
   7  10  11       34.52       40.81     19.61 o 
   1  11  11        7.69       23.04     16.62 o 
   2  11  11        6.29       14.28     14.57 o 
   3  11  11       91.57       87.91     17.70 o 
   4  11  11        2.48       52.21     20.35 o 
   5  11  11       14.63      -17.74     17.74 o 
   6  11  11       59.17       62.68     20.54 o 
   1  12  11       21.05       22.65     18.90 o 
   2  12  11       25.77       80.84     18.74 o 
   3  12  11       78.33      139.16     20.52 o 
   4  12  11        9.24       60.04     20.08 o 
   1  13  11        5.42       21.01     25.73 o 
   2  13  11        1.46        8.91     21.99 o 
   0   0  12    22359.44    23743.35    485.26 o 
   1   0  12       52.14       58.63      6.36 o 
   2   0  12     2544.89     2383.26     42.42 o 
   3   0  12     1281.17     1310.54     25.54 o 
   4   0  12        8.49        7.97      6.24 o 
   5   0  12     1067.70     1166.23     25.94 o 
   6   0  12      975.67     1012.27     28.22 o 
   7   0  12     2227.43     2015.09     68.84 o 
   8   0  12      607.10      578.06     47.10 o 
   9   0  12      213.42      226.69     27.35 o 
  10   0  12        5.18       25.86     22.33 o 
   0   1  12    10402.93    10947.90    207.78 o 
   1   1  12     5094.02     4931.56     55.53 o 
   2   1  12     2872.93     2738.10     53.33 o 
   3   1  12      833.16      848.20     14.08 o 
   4   1  12     4412.35     4284.30     45.79 o 
   5   1  12     5472.88     5383.85     59.54 o 
   6   1  12     3537.22     3406.00     56.26 o 
   7   1  12      158.64      160.18     13.69 o 
   8   1  12      696.78      684.88     28.15 o 
   9   1  12      233.61      261.08     35.50 o 
  10   1  12      169.71      163.69     19.73 o 
   0   2  12     8005.05     8341.10    114.20 o 
   1   2  12     5631.21     5717.20     59.44 o 
   2   2  12     1279.36     1257.72     20.18 o 
   3   2  12     1508.91     1416.75     22.45 o 
   4   2  12     1826.27     1805.48     24.94 o 
   5   2  12     1366.44     1297.72     21.39 o 
   6   2  12       90.65       94.26      8.01 o 
   7   2  12      378.14      399.82     16.06 o 
   8   2  12     1003.42      893.87     42.64 o 
   9   2  12      310.70      308.54     21.39 o 
  10   2  12      350.06      324.79     23.91 o 
   0   3  12     6612.54     6846.46     94.01 o 
   1   3  12     8262.78     8486.75     80.70 o 
   2   3  12     5401.98     5383.04     62.15 o 
   3   3  12      152.83      134.56      6.43 o 
   4   3  12     5395.61     5484.73     64.74 o 
   5   3  12     1922.26     1829.07     31.32 o 
   6   3  12      975.88      968.53     22.35 o 
   7   3  12      157.44      183.12     12.20 o 
   8   3  12      287.30      274.73     17.38 o 
   9   3  12      144.12      165.12     18.03 o 
  10   3  12      299.42      295.80     23.08 o 
   0   4  12     1634.04     1490.36     27.95 o 
   1   4  12     5425.36     5483.77     59.24 o 
   2   4  12     3418.11     3453.32     40.63 o 
   3   4  12     2707.92     2632.70     36.33 o 
   4   4  12     1267.83     1250.40     22.45 o 
   5   4  12     1261.92     1338.66     26.60 o 
   6   4  12      447.43      467.04     17.08 o 
   7   4  12      169.50      213.40     13.48 o 
   8   4  12      274.83      253.49     17.47 o 
   9   4  12      109.96      106.09     16.86 o 
  10   4  12      103.52      112.70     18.48 o 
   0   5  12     4798.74     4542.41     68.28 o 
   1   5  12     2018.80     2045.80     27.99 o 
   2   5  12     5810.57     5653.05     62.48 o 
   3   5  12     2095.44     2012.09     30.95 o 
   4   5  12     2118.33     2015.59     31.55 o 
   5   5  12      764.87      765.80     20.17 o 
   6   5  12     1208.63     1146.99     28.03 o 
   7   5  12      677.86      675.80     24.85 o 
   8   5  12      271.06      272.66     27.62 o 
   9   5  12      213.70      182.95     19.69 o 
  10   5  12      244.27      262.02     27.06 o 
   0   6  12     2127.25     2041.42     44.38 o 
   1   6  12     1426.41     1360.34     22.39 o 
   2   6  12     1121.94     1146.75     22.56 o 
   3   6  12      234.35      251.19     10.93 o 
   4   6  12      342.17      365.61     12.83 o 
   5   6  12     1189.80     1178.16     26.47 o 
   6   6  12      538.91      555.96     22.31 o 
   7   6  12      292.25      313.10     19.39 o 
   8   6  12       94.31       83.14     14.76 o 
   9   6  12      222.15      198.81     19.43 o 
   0   7  12     4138.66     3810.09     72.37 o 
   1   7  12     2662.07     2552.78     45.98 o 
   2   7  12     1091.82     1163.29     23.26 o 
   3   7  12      633.84      668.86     17.58 o 
   4   7  12     1155.75     1227.04     29.35 o 
   5   7  12      475.11      464.51     20.94 o 
   6   7  12     1619.93     1588.90     40.59 o 
   7   7  12      211.83      191.72     16.74 o 
   8   7  12      399.51      375.92     24.78 o 
   9   7  12      172.98      232.30     38.82 o 
   0   8  12      288.74      278.94     16.92 o 
   1   8  12      273.59      294.23     15.22 o 
   2   8  12     1445.49     1390.21     37.72 o 
   3   8  12      617.43      617.35     24.76 o 
   4   8  12      816.52      835.64     25.65 o 
   5   8  12     1020.20      994.42     31.77 o 
   6   8  12      258.78      310.08     20.97 o 
   7   8  12      333.09      349.35     23.91 o 
   8   8  12      151.52      131.97     20.03 o 
   0   9  12     1355.03     1287.69     46.04 o 
   1   9  12      459.79      464.85     26.74 o 
   2   9  12      881.82      847.90     36.27 o 
   3   9  12      429.73      470.68     23.54 o 
   4   9  12      543.57      535.32     24.57 o 
   5   9  12      434.44      418.86     26.59 o 
   6   9  12      870.51      813.29     40.78 o 
   7   9  12      365.51      379.98     23.99 o 
   0  10  12       48.36       73.90     25.45 o 
   1  10  12      716.39      675.22     35.95 o 
   2  10  12      688.17      627.18     27.20 o 
   3  10  12     1038.59     1067.94     35.91 o 
   4  10  12      486.47      507.25     25.75 o 
   5  10  12      284.54      356.95     26.15 o 
   6  10  12      106.73      131.84     21.95 o 
   7  10  12      113.54      174.18     27.34 o 
   0  11  12     1735.62     1805.80     80.41 o 
   1  11  12      825.05      835.23     38.27 o 
   2  11  12      619.08      645.47     32.92 o 
   3  11  12      533.59      527.92     27.53 o 
   4  11  12      687.00      737.62     36.20 o 
   5  11  12       22.90       23.54     19.74 o 
   6  11  12      117.68      141.79     28.23 o 
   0  12  12      198.84      144.13     32.06 o 
   1  12  12      432.90      489.12     31.92 o 
   2  12  12       33.04       82.56     20.60 o 
   3  12  12      259.94      317.06     24.32 o 
   4  12  12      414.19      437.42     31.30 o 
   0  13  12      680.79      743.35     56.64 o 
   1  13  12       67.96      109.76     23.62 o 
   2  13  12      358.49      369.06     29.87 o 
   1   1  13       29.78       33.47      4.79 o 
   2   1  13      103.79      133.83      6.53 o 
   3   1  13      856.72      882.74     16.53 o 
   4   1  13      327.05      384.43     10.14 o 
   5   1  13      120.57      140.46      7.67 o 
   6   1  13       25.42       25.44      7.55 o 
   7   1  13      208.84      204.36     13.54 o 
   8   1  13       43.93       39.74     14.03 o 
   9   1  13        2.75       40.49     15.11 o 
  10   1  13       12.09      -12.61     17.37 o 
   1   2  13     3473.37     3785.23     42.22 o 
   2   2  13       21.05       17.40      5.33 o 
   3   2  13      703.06      694.54     14.90 o 
   4   2  13      725.34      703.34     15.53 o 
   5   2  13        1.78        3.32      6.07 o 
   6   2  13       85.54       69.45      8.11 o 
   7   2  13      103.87      113.66     12.88 o 
   8   2  13       60.92       56.66     19.72 o 
   9   2  13       14.63       21.89     13.07 o 
  10   2  13        2.92        3.13     17.73 o 
   1   3  13       17.90       21.61      4.82 o 
   2   3  13      256.30      315.58      9.97 o 
   3   3  13       54.92       60.31      6.33 o 
   4   3  13        7.13       17.74      5.89 o 
   5   3  13        4.10       13.04      8.88 o 
   6   3  13      285.39      291.82     13.12 o 
   7   3  13       68.70       89.52     11.28 o 
   8   3  13       31.16       26.75     19.05 o 
   9   3  13       23.27       14.31     14.46 o 
  10   3  13        2.80        2.79     21.98 o 
   1   4  13      307.83      358.47      9.02 o 
   2   4  13       49.70       48.86      6.26 o 
   3   4  13      358.08      376.18     11.79 o 
   4   4  13       29.38       45.35      6.81 o 
   5   4  13       24.45       31.81      8.88 o 
   6   4  13        3.57        5.92      8.83 o 
   7   4  13       78.65       77.00     11.25 o 
   8   4  13        1.38        8.93     11.80 o 
   9   4  13        3.01       10.79     20.77 o 
  10   4  13       24.65        8.69     17.32 o 
   1   5  13      888.11      965.94     19.44 o 
   2   5  13       62.20       77.29      7.20 o 
   3   5  13        0.00        8.23      6.34 o 
   4   5  13        0.19        3.40      6.49 o 
   5   5  13        1.49       -4.16      8.05 o 
   6   5  13       44.47       74.72     10.87 o 
   7   5  13        3.14        7.20     10.59 o 
   8   5  13       39.21       52.18     13.61 o 
   9   5  13       20.37       46.90     17.87 o 
   1   6  13      100.74      107.05      7.66 o 
   2   6  13     1680.07     1714.43     30.67 o 
   3   6  13        0.46       -6.70      6.70 o 
   4   6  13       75.20       98.99      8.82 o 
   5   6  13       26.54       28.65      8.74 o 
   6   6  13        1.66       12.02     10.14 o 
   7   6  13        8.47       23.25     13.38 o 
   8   6  13       29.91       50.11     14.73 o 
   9   6  13        0.40       35.57     15.58 o 
   1   7  13       28.69       30.54      8.06 o 
   2   7  13      553.70      523.07     15.78 o 
   3   7  13      101.14      112.28      9.38 o 
   4   7  13        2.89        9.41      8.77 o 
   5   7  13       18.68       34.14      9.48 o 
   6   7  13      113.52      112.97     14.38 o 
   7   7  13        0.05        0.89     13.28 o 
   8   7  13        1.89       -7.81     16.18 o 
   9   7  13        4.16      -10.84     21.98 o 
   1   8  13      373.17      376.20     15.25 o 
   2   8  13       63.83       77.86     10.09 o 
   3   8  13        2.16       12.98     11.58 o 
   4   8  13        5.46       22.43     11.40 o 
   5   8  13        1.47       34.25     12.16 o 
   6   8  13      125.26      112.60     16.73 o 
   7   8  13      284.66      259.28     19.33 o 
   8   8  13       27.11       41.38     18.38 o 
   1   9  13       65.04       64.06     13.72 o 
   2   9  13       28.84       24.06     13.45 o 
   3   9  13       37.44       42.43     15.16 o 
   4   9  13        8.89       18.17     13.62 o 
   5   9  13       18.31       40.20     16.54 o 
   6   9  13       78.06       72.71     15.90 o 
   7   9  13       37.55       38.34     16.50 o 
   1  10  13       14.27       27.63     17.02 o 
   2  10  13        1.72        8.05     14.12 o 
   3  10  13      156.86      143.38     17.71 o 
   4  10  13       14.05       23.69     16.06 o 
   5  10  13       11.22       33.40     18.80 o 
   6  10  13       20.33       42.06     19.88 o 
   1  11  13        0.54       29.62     25.88 o 
   2  11  13        0.47       14.72     17.99 o 
   3  11  13       33.19       64.96     20.62 o 
   4  11  13       26.61       39.71     18.73 o 
   5  11  13       19.32       21.35     20.08 o 
   1  12  13        6.13       39.48     19.74 o 
   2  12  13        0.10        5.81     21.42 o 
   3  12  13      103.48      138.42     22.86 o 
   4  12  13        5.15       20.50     20.42 o 
   1  13  13       39.30       53.82     23.56 o 
   0   0  14      942.24     1121.21     34.21 o 
   1   0  14     4111.19     4002.63     65.88 o 
   2   0  14      237.73      256.64     18.41 o 
   3   0  14     3227.55     3215.21     50.86 o 
   4   0  14      818.24      784.44     20.03 o 
   5   0  14     3090.48     2989.40     58.35 o 
   6   0  14     1514.00     1540.51     62.31 o 
   7   0  14      684.50      677.29     37.38 o 
   8   0  14      120.68      150.30     22.71 o 
   9   0  14      354.74      327.05     31.46 o 
  10   0  14       19.81       25.91     24.11 o 
   0   1  14     3451.88     3465.88     60.73 o 
   1   1  14      112.89       79.52      5.82 o 
   2   1  14     3480.59     3376.95     46.12 o 
   3   1  14     2289.25     2271.07     31.61 o 
   4   1  14     6750.35     6598.74     75.37 o 
   5   1  14     1934.63     1884.38     27.73 o 
   6   1  14      601.79      602.54     18.80 o 
   7   1  14      356.65      371.65     17.22 o 
   8   1  14      560.61      527.79     25.19 o 
   9   1  14       48.75       58.71     15.36 o 
  10   1  14      134.03      124.13     20.99 o 
   0   2  14      249.17      186.68     10.58 o 
   1   2  14     2898.26     2894.07     34.18 o 
   2   2  14     1028.24      994.01     15.82 o 
   3   2  14     5056.77     5003.49     59.54 o 
   4   2  14      194.10      181.27      8.82 o 
   5   2  14      535.52      549.91     13.76 o 
   6   2  14        3.13       10.15      7.34 o 
   7   2  14     1212.42     1160.28     31.25 o 
   8   2  14      133.81      141.16     16.53 o 
   9   2  14      415.36      409.37     23.92 o 
  10   2  14       50.08       59.31     17.38 o 
   0   3  14     4104.01     4133.84     86.06 o 
   1   3  14     3277.76     3287.10     38.60 o 
   2   3  14     2290.49     2265.65     32.06 o 
   3   3  14     2238.50     2226.89     32.36 o 
   4   3  14     1124.51     1149.05     21.50 o 
   5   3  14     3090.42     2993.84     65.31 o 
   6   3  14     2449.13     2311.20     36.36 o 
   7   3  14       88.24      102.15     12.79 o 
   8   3  14      471.93      516.61     25.04 o 
   9   3  14       10.17       13.71     15.69 o 
  10   3  14       53.98       97.90     19.94 o 
   0   4  14       39.58       32.97      8.92 o 
   1   4  14     3686.36     3794.63     46.54 o 
   2   4  14     1228.96     1226.13     21.80 o 
   3   4  14     2650.60     2651.28     37.61 o 
   4   4  14      618.79      630.63     15.83 o 
   5   4  14     1652.80     1697.40     31.58 o 
   6   4  14       12.26       23.54      9.34 o 
   7   4  14      890.36      983.09     30.50 o 
   8   4  14       73.34       78.04     18.63 o 
   9   4  14      259.25      297.66     23.00 o 
  10   4  14       33.98       77.32     22.67 o 
   0   5  14      719.53      710.49     18.73 o 
   1   5  14     1864.89     1765.48     39.55 o 
   2   5  14     2261.47     2169.60     33.01 o 
   3   5  14      665.31      635.66     16.21 o 
   4   5  14     2150.83     1976.34     31.96 o 
   5   5  14     1388.05     1342.91     28.19 o 
   6   5  14     1174.97     1240.77     30.24 o 
   7   5  14        9.80       26.17     13.01 o 
   8   5  14      358.10      346.49     25.13 o 
   9   5  14       82.11      100.14     18.80 o 
   0   6  14     1205.68     1160.21     31.26 o 
   1   6  14     1567.35     1514.05     26.31 o 
   2   6  14      189.18      223.46     10.73 o 
   3   6  14     1684.90     1637.18     31.71 o 
   4   6  14      347.89      344.95     13.10 o 
   5   6  14      757.69      736.05     21.05 o 
   6   6  14      150.28      205.09     14.15 o 
   7   6  14      815.00      797.67     28.37 o 
   8   6  14       64.45       87.57     15.69 o 
   9   6  14      123.38      117.77     20.19 o 
   0   7  14     1078.99     1062.95     38.26 o 
   1   7  14      516.01      557.67     17.73 o 
   2   7  14     5257.43     5207.53     66.27 o 
   3   7  14       33.30       44.26      8.64 o 
   4   7  14      465.64      464.25     17.69 o 
   5   7  14      868.03      870.51     23.92 o 
   6   7  14      549.14      528.55     23.08 o 
   7   7  14      122.12      117.05     16.38 o 
   8   7  14      207.28      252.25     27.92 o 
   0   8  14       62.60       65.02     14.81 o 
   1   8  14      648.61      631.67     19.64 o 
   2   8  14       24.25       30.44      8.83 o 
   3   8  14     2195.82     2122.13     45.42 o 
   4   8  14      676.78      685.03     23.78 o 
   5   8  14      643.51      698.87     28.26 o 
   6   8  14      221.04      218.31     18.31 o 
   7   8  14      337.57      319.01     21.56 o 
   8   8  14       13.87       31.67     16.83 o 
   0   9  14     1067.71     1009.10     57.44 o 
   1   9  14     1141.77     1128.55     40.37 o 
   2   9  14      530.07      523.62     23.88 o 
   3   9  14      115.41      149.30     17.06 o 
   4   9  14      474.53      472.38     23.92 o 
   5   9  14      230.83      234.07     22.76 o 
   6   9  14      722.04      672.66     28.73 o 
   7   9  14      272.45      294.92     22.25 o 
   0  10  14      256.71      249.39     50.43 o 
   1  10  14     1126.40     1106.10     63.83 o 
   2  10  14       87.56      106.81     18.92 o 
   3  10  14      505.35      545.12     26.37 o 
   4  10  14      137.52      148.59     19.49 o 
   5  10  14      387.40      336.71     26.34 o 
   6  10  14       35.63       73.57     21.61 o 
   0  11  14      672.01      707.90     50.34 o 
   1  11  14      477.66      472.81     31.23 o 
   2  11  14      775.54      824.75     37.99 o 
   3  11  14      243.55      294.60     26.04 o 
   4  11  14      123.39      183.20     28.45 o 
   5  11  14       17.96       42.10     43.74 o 
   0  12  14      396.21      449.89     44.96 o 
   1  12  14      359.28      363.07     30.11 o 
   2  12  14      117.54      126.08     23.33 o 
   3  12  14      162.60      194.21     24.52 o 
   1   1  15        0.40        5.50      5.62 o 
   2   1  15      561.49      585.14     13.17 o 
   3   1  15        9.13       32.97      6.39 o 
   4   1  15      530.50      516.84     12.84 o 
   5   1  15      901.37      913.23     19.65 o 
   6   1  15       59.28       64.98      9.41 o 
   7   1  15       41.40       52.98     10.78 o 
   8   1  15       12.07       23.23     13.35 o 
   9   1  15       29.47       30.84     15.05 o 
  10   1  15        2.76       -8.61     16.19 o 
   1   2  15       49.58       32.97      4.79 o 
   2   2  15       39.64       47.25      5.09 o 
   3   2  15      450.94      440.68     12.34 o 
   4   2  15      220.45      207.54     10.69 o 
   5   2  15      203.91      171.46      9.79 o 
   6   2  15       31.54       30.84      8.22 o 
   7   2  15       94.45      101.62     12.37 o 
   8   2  15       21.01       49.94     17.36 o 
   9   2  15       30.56       29.62     15.74 o 
  10   2  15        1.71       -6.72     26.25 o 
   1   3  15     2184.53     2307.90     29.71 o 
   2   3  15       67.01       98.58      6.97 o 
   3   3  15       88.28       97.43      7.46 o 
   4   3  15      163.48      163.77      9.01 o 
   5   3  15      130.41      137.85     17.15 o 
   6   3  15       16.50        1.86      8.30 o 
   7   3  15      187.20      175.57     14.29 o 
   8   3  15        0.20       19.56     14.14 o 
   9   3  15        2.19       28.67     15.01 o 
  10   3  15       13.28       31.10     17.19 o 
   1   4  15       46.82       47.52      5.65 o 
   2   4  15      240.91      248.46     10.09 o 
   3   4  15      727.83      754.86     17.23 o 
   4   4  15      447.85      437.49     13.47 o 
   5   4  15      219.51      230.63     12.28 o 
   6   4  15       46.94       53.98     10.24 o 
   7   4  15        2.49       13.27     11.59 o 
   8   4  15       29.33        8.60     13.97 o 
   9   4  15       11.00       19.03     16.68 o 
   1   5  15       12.51       15.07      6.50 o 
   2   5  15      117.82      119.86      9.85 o 
   3   5  15        3.90       12.13      6.72 o 
   4   5  15       68.50       79.42      8.34 o 
   5   5  15       14.95       13.97      8.11 o 
   6   5  15      105.02      149.49     12.52 o 
   7   5  15        4.42       -9.34     11.84 o 
   8   5  15        1.36       32.24     13.92 o 
   9   5  15        9.81       58.36     17.96 o 
   1   6  15        0.19        1.56      7.82 o 
   2   6  15       12.79       13.65      7.68 o 
   3   6  15       36.21       42.19      8.17 o 
   4   6  15       72.59       51.96      8.51 o 
   5   6  15      218.08      208.20     12.79 o 
   6   6  15       41.94       36.57     12.69 o 
   7   6  15       23.36       12.07     11.29 o 
   8   6  15        5.20        9.60     16.52 o 
   9   6  15        0.83        8.92     17.80 o 
   1   7  15     1364.41     1311.23     30.98 o 
   2   7  15        8.22       23.67      8.58 o 
   3   7  15       70.82       61.46      8.59 o 
   4   7  15       30.68       30.51      9.76 o 
   5   7  15      349.30      298.93     15.16 o 
   6   7  15       18.40       36.51     11.24 o 
   7   7  15        5.02       22.76     14.41 o 
   8   7  15        0.52       38.10     17.07 o 
   1   8  15      503.80      534.37     21.83 o 
   2   8  15       22.68       25.45     10.53 o 
   3   8  15       11.61       28.90      9.10 o 
   4   8  15        0.25       14.37     10.73 o 
   5   8  15        0.15       19.53     12.61 o 
   6   8  15       18.68       29.44     14.04 o 
   7   8  15       44.42       63.71     19.88 o 
   8   8  15       21.08       43.57     18.84 o 
   1   9  15      137.07      127.91     19.51 o 
   2   9  15      117.67      147.63     20.80 o 
   3   9  15       26.01       41.21     14.68 o 
   4   9  15       22.55       27.20     14.23 o 
   5   9  15      115.14      110.26     15.96 o 
   6   9  15        0.39       16.60     16.07 o 
   7   9  15        7.79       45.06     17.59 o 
   1  10  15      328.31      307.12     25.41 o 
   2  10  15        0.09       11.36     16.25 o 
   3  10  15       74.12      102.24     18.98 o 
   4  10  15      106.42      127.64     18.15 o 
   5  10  15       17.11      -10.37     18.50 o 
   6  10  15      127.61      116.52     21.95 o 
   1  11  15        1.35       -9.77     19.59 o 
   2  11  15        9.58       36.48     23.29 o 
   3  11  15       34.53       52.91     20.75 o 
   4  11  15        1.51        0.97     38.44 o 
   5  11  15        1.79       16.03     19.10 o 
   1  12  15      137.74      117.87     23.36 o 
   2  12  15        6.90       19.04     21.10 o 
   3  12  15        1.92       65.06     34.65 o 
   0   0  16     4010.14     3742.83    139.19 o 
   1   0  16     1098.39     1042.78     24.38 o 
   2   0  16     7739.70     7327.82    135.35 o 
   3   0  16       17.31       20.61      8.72 o 
   4   0  16     6263.50     6053.58    101.97 o 
   5   0  16      512.28      503.36     20.99 o 
   6   0  16     2086.51     1954.59     76.37 o 
   7   0  16      152.83      135.65     21.98 o 
   8   0  16      296.48      360.97     31.40 o 
   9   0  16       61.90       55.49     23.71 o 
  10   0  16       26.97       55.01     27.35 o 
   0   1  16      400.24      468.31     13.67 o 
   1   1  16     2350.15     2169.22     30.02 o 
   2   1  16      596.22      644.70     14.20 o 
   3   1  16     7087.91     6591.48     81.66 o 
   4   1  16       13.62       11.22      6.64 o 
   5   1  16      658.20      664.47     17.08 o 
   6   1  16      335.90      336.22     15.14 o 
   7   1  16      880.59      913.58     35.70 o 
   8   1  16        3.46       20.60     15.59 o 
   9   1  16      293.87      309.86     23.04 o 
  10   1  16       37.82       25.54     16.32 o 
   0   2  16     3526.46     3309.47     55.63 o 
   1   2  16      442.62      447.39     10.60 o 
   2   2  16     3667.84     3535.18     45.12 o 
   3   2  16       51.21       50.38      6.73 o 
   4   2  16     2953.40     2875.34     45.61 o 
   5   2  16     2190.94     2117.07     33.45 o 
   6   2  16      753.62      710.27     21.45 o 
   7   2  16      154.67      146.11     13.94 o 
   8   2  16      492.84      522.38     26.41 o 
   9   2  16        8.57       16.89     16.11 o 
  10   2  16      301.38      297.99     28.31 o 
   0   3  16     1438.04     1483.10     33.69 o 
   1   3  16     3677.14     3659.01     43.82 o 
   2   3  16      583.02      672.75     15.55 o 
   3   3  16     4476.14     4304.85     54.29 o 
   4   3  16      133.84       95.99      7.86 o 
   5   3  16     1853.28     1865.76     36.55 o 
   6   3  16      203.42      199.97     12.02 o 
   7   3  16      924.98      996.14     30.15 o 
   8   3  16        0.46      -12.83     13.51 o 
   9   3  16      171.63      176.81     23.01 o 
   0   4  16      944.09      951.44     29.09 o 
   1   4  16       36.46       38.97      6.72 o 
   2   4  16     2913.83     2782.01     43.98 o 
   3   4  16       74.09       76.57      7.77 o 
   4   4  16     2224.87     2216.44     34.43 o 
   5   4  16       43.01       37.44      9.04 o 
   6   4  16     1438.01     1453.17     36.10 o 
   7   4  16        2.25      -10.97     10.97 o 
   8   4  16      347.81      396.57     30.13 o 
   9   4  16        0.83       63.74     17.44 o 
   0   5  16     1779.54     1751.19     39.24 o 
   1   5  16      890.88      834.91     18.38 o 
   2   5  16      123.09      128.48      8.99 o 
   3   5  16     3054.43     2949.36     42.29 o 
   4   5  16      312.46      265.83     11.90 o 
   5   5  16     1395.71     1424.21     30.04 o 
   6   5  16      167.87      165.39     13.31 o 
   7   5  16      628.28      655.59     27.72 o 
   8   5  16      118.63      113.68     16.74 o 
   9   5  16      189.17      197.41     21.35 o 
   0   6  16     4579.01     4264.00    203.35 o 
   1   6  16       38.12       51.85      8.15 o 
   2   6  16     3005.65     3037.37     43.77 o 
   3   6  16      128.30      141.48     15.65 o 
   4   6  16     1189.62     1208.61     24.70 o 
   5   6  16       74.70       91.84     11.07 o 
   6   6  16     1089.84     1059.95     29.01 o 
   7   6  16        7.59       21.21     12.22 o 
   8   6  16      278.86      290.83     22.92 o 
   0   7  16       44.95       57.54     19.82 o 
   1   7  16     2349.40     2216.88     45.03 o 
   2   7  16        7.77        9.32      8.64 o 
   3   7  16     1317.31     1323.26     33.23 o 
   4   7  16      152.85      173.46     13.82 o 
   5   7  16      497.57      504.63     17.93 o 
   6   7  16        0.23      -10.38     10.38 o 
   7   7  16      184.33      211.20     17.83 o 
   8   7  16      104.51      137.39     22.64 o 
   0   8  16     1214.08     1193.86     43.84 o 
   1   8  16      545.70      562.50     21.12 o 
   2   8  16     1429.10     1407.67     34.02 o 
   3   8  16      187.29      176.38     11.62 o 
   4   8  16     1257.67     1255.12     30.16 o 
   5   8  16       21.09       33.01     11.34 o 
   6   8  16      670.94      671.60     27.94 o 
   7   8  16       27.67       26.11     15.74 o 
   0   9  16      899.05      943.58     40.71 o 
   1   9  16     1351.44     1310.07     33.82 o 
   2   9  16       42.91       29.41     12.86 o 
   3   9  16      795.17      823.94     35.64 o 
   4   9  16        4.04       26.31     15.32 o 
   5   9  16      607.51      646.09     27.69 o 
   6   9  16       15.66       18.14     16.31 o 
   7   9  16      473.80      493.19     30.89 o 
   0  10  16     1319.79     1197.49     63.54 o 
   1  10  16        7.82      -13.45     18.12 o 
   2  10  16      484.24      457.66     28.30 o 
   3  10  16        2.93       15.03     20.82 o 
   4  10  16      262.35      297.18     25.44 o 
   5  10  16       15.51       19.13     18.98 o 
   6  10  16      274.39      275.08     26.48 o 
   0  11  16        7.58       44.39     26.79 o 
   1  11  16      632.33      621.71     34.92 o 
   2  11  16      317.27      306.75     26.44 o 
   3  11  16      312.35      339.00     31.06 o 
   4  11  16        2.84       -5.65     26.03 o 
   0  12  16      949.97      876.55     60.07 o 
   1  12  16        3.82      -11.94     20.25 o 
   2  12  16      212.91      230.02     25.40 o 
   1   1  17        0.95        6.28      5.42 o 
   2   1  17       82.90       99.12      7.56 o 
   3   1  17       64.01       77.25     11.34 o 
   4   1  17     1015.01     1039.66     29.53 o 
   5   1  17      226.31      212.71     12.74 o 
   6   1  17      214.38      196.63     13.29 o 
   7   1  17       13.61       21.88     11.45 o 
   8   1  17       50.33       82.12     22.47 o 
   9   1  17       30.89       53.70     16.29 o 
  10   1  17        0.00      -17.85     17.85 o 
   1   2  17        1.25       26.42      8.81 o 
   2   2  17      168.35      159.41      9.15 o 
   3   2  17      567.13      579.90     16.00 o 
   4   2  17      165.06      175.24     10.02 o 
   5   2  17      410.09      448.00     14.49 o 
   6   2  17      122.86      131.93     10.44 o 
   7   2  17       45.85       38.67     11.84 o 
   8   2  17        0.83       -8.08     13.11 o 
   9   2  17        3.65       23.54     15.68 o 
   1   3  17      382.23      439.65     12.49 o 
   2   3  17      253.87      274.64     10.32 o 
   3   3  17      247.14      265.45     11.45 o 
   4   3  17        3.89        7.81      7.14 o 
   5   3  17       32.84       34.88      9.83 o 
   6   3  17        5.97        3.16      8.56 o 
   7   3  17        2.78       10.92     11.98 o 
   8   3  17       48.39       76.11     19.11 o 
   9   3  17       18.51       42.95     21.94 o 
   1   4  17      146.71      155.93     10.02 o 
   2   4  17      254.33      264.86     10.78 o 
   3   4  17      471.73      459.24     13.94 o 
   4   4  17        1.72       23.15      7.97 o 
   5   4  17       46.66       52.00     10.19 o 
   6   4  17      273.89      234.39     15.93 o 
   7   4  17       19.35       27.87     14.47 o 
   8   4  17       15.60       26.25     15.41 o 
   9   4  17        2.55       42.05     17.60 o 
   1   5  17       30.23       33.02      7.91 o 
   2   5  17      451.51      443.51     17.25 o 
   3   5  17       40.23       33.08      7.51 o 
   4   5  17       21.72       38.50      8.37 o 
   5   5  17      112.35      110.55     11.40 o 
   6   5  17      214.08      241.96     17.67 o 
   7   5  17       35.28       42.63     15.29 o 
   8   5  17       91.22       80.10     30.73 o 
   9   5  17       25.90       21.75     22.74 o 
   1   6  17       38.49       40.70      8.34 o 
   2   6  17      218.23      202.64     12.88 o 
   3   6  17      449.26      455.13     15.03 o 
   4   6  17      608.00      625.18     17.15 o 
   5   6  17       77.50       74.19     10.90 o 
   6   6  17      180.18      159.92     13.63 o 
   7   6  17       29.42       16.79     14.42 o 
   8   6  17        0.17       24.93     17.54 o 
   1   7  17      271.61      259.99     14.75 o 
   2   7  17       55.27       51.14      9.64 o 
   3   7  17      116.44       97.21      9.64 o 
   4   7  17        2.87       11.32     10.29 o 
   5   7  17        0.91        3.71      9.92 o 
   6   7  17        1.70       15.88     11.80 o 
   7   7  17       80.77       70.94     16.92 o 
   8   7  17       15.33       52.76     21.38 o 
   1   8  17      177.82      167.09     13.70 o 
   2   8  17      265.31      261.56     16.05 o 
   3   8  17       16.39       42.32      9.91 o 
   4   8  17       38.78       48.90     11.47 o 
   5   8  17        1.57       18.11     13.60 o 
   6   8  17       27.44       43.58     15.44 o 
   7   8  17       32.43       68.41     17.16 o 
   1   9  17        3.39        7.09     10.15 o 
   2   9  17      433.27      350.33     17.93 o 
   3   9  17       13.07       19.42     13.60 o 
   4   9  17       10.44        9.18     14.26 o 
   5   9  17       37.25       46.32     18.60 o 
   6   9  17       13.67       32.85     16.19 o 
   1  10  17        3.95       33.21     19.63 o 
   2  10  17       12.11       38.59     27.22 o 
   3  10  17       20.82       53.34     19.34 o 
   4  10  17        0.05       26.86     19.31 o 
   5  10  17       40.29       48.05     23.48 o 
   1  11  17       56.32       79.91     21.55 o 
   2  11  17       18.70        8.47     18.79 o 
   3  11  17       21.69       58.18     21.52 o 
   4  11  17        2.59       55.81     25.27 o 
   1  12  17       57.91       67.26     23.00 o 
   0   0  18     3006.34     3018.69    196.28 o 
   1   0  18     3523.79     3608.62    125.84 o 
   2   0  18      731.52      742.54     23.57 o 
   3   0  18      961.93     1037.13     29.45 o 
   4   0  18     3031.15     3007.73     67.52 o 
   5   0  18     1312.32     1429.49     37.81 o 
   6   0  18      332.57      320.86     22.76 o 
   7   0  18      921.33      901.29     46.20 o 
   8   0  18        1.99        8.34     23.74 o 
   9   0  18        8.85       17.78     25.48 o 
   0   1  18     4785.14     4770.79     81.00 o 
   1   1  18      609.19      618.89     14.09 o 
   2   1  18     3478.13     3293.99     47.11 o 
   3   1  18      177.82      168.97     10.01 o 
   4   1  18       33.66       44.45      7.41 o 
   5   1  18       18.11       15.23      7.57 o 
   6   1  18     1129.19     1131.20     28.15 o 
   7   1  18       17.74       20.88     11.38 o 
   8   1  18      468.05      478.18     25.74 o 
   9   1  18        7.04       22.72     17.27 o 
   0   2  18       45.69       41.30      8.96 o 
   1   2  18     5534.04     5308.67     58.73 o 
   2   2  18       53.24       61.31      6.73 o 
   3   2  18      569.97      569.74     16.11 o 
   4   2  18     1000.63      956.18     22.13 o 
   5   2  18      884.41      805.36     19.61 o 
   6   2  18      262.28      224.17     12.68 o 
   7   2  18      447.77      465.46     21.07 o 
   8   2  18       18.38       22.89     14.39 o 
   9   2  18      326.37      358.04     24.33 o 
   0   3  18     1469.91     1532.05     35.76 o 
   1   3  18       12.57        7.59      6.85 o 
   2   3  18     1111.59     1134.19     21.40 o 
   3   3  18      373.59      386.28     13.75 o 
   4   3  18      324.89      318.67     13.07 o 
   5   3  18        4.60       14.42     12.84 o 
   6   3  18      177.27      216.71     13.04 o 
   7   3  18        1.46       41.63     16.81 o 
   8   3  18      523.06      523.98     27.62 o 
   9   3  18       86.47       84.47     20.68 o 
   0   4  18      995.01     1015.74     35.46 o 
   1   4  18      975.50     1044.64     27.68 o 
   2   4  18       61.85       63.03      7.69 o 
   3   4  18     1029.67     1035.21     21.76 o 
   4   4  18       28.66       32.28      8.39 o 
   5   4  18     2209.92     2133.56     45.49 o 
   6   4  18      121.59      136.89     13.56 o 
   7   4  18      519.02      580.39     26.56 o 
   8   4  18       40.32       52.85     18.39 o 
   9   4  18      190.36      180.59     22.28 o 
   0   5  18     1413.67     1328.56     43.39 o 
   1   5  18       27.62       30.91      9.24 o 
   2   5  18      900.77      873.85     21.67 o 
   3   5  18        1.39        3.88      7.94 o 
   4   5  18      930.46      932.60     21.72 o 
   5   5  18      199.28      197.98     20.54 o 
   6   5  18      332.59      350.85     19.26 o 
   7   5  18        0.39       22.95     14.45 o 
   8   5  18      394.80      376.23     24.52 o 
   0   6  18       28.62       15.59     13.16 o 
   1   6  18     2998.25     2864.11     51.16 o 
   2   6  18      880.06      942.35     23.27 o 
   3   6  18       85.65       97.96     10.39 o 
   4   6  18      195.62      189.10     11.87 o 
   5   6  18      527.05      498.49     18.34 o 
   6   6  18      125.34      131.91     15.04 o 
   7   6  18      164.14      161.70     18.05 o 
   8   6  18       13.17       53.90     15.27 o 
   0   7  18     3203.62     3214.01     87.65 o 
   1   7  18      150.81      143.36     12.93 o 
   2   7  18      368.21      424.51     16.50 o 
   3   7  18       10.18        2.42      9.08 o 
   4   7  18     1044.66      987.26     26.03 o 
   5   7  18        7.01       40.35     11.55 o 
   6   7  18      153.74      179.77     16.06 o 
   7   7  18        1.42        3.21     14.26 o 
   8   7  18      155.19      209.40     43.20 o 
   0   8  18      537.79      514.46     30.52 o 
   1   8  18     1412.08     1358.09     34.13 o 
   2   8  18      458.77      423.70     19.03 o 
   3   8  18      541.57      557.54     20.07 o 
   4   8  18        2.49       20.34     12.40 o 
   5   8  18      798.76      804.53     27.19 o 
   6   8  18       48.54       44.83     16.58 o 
   7   8  18       95.03      130.09     31.71 o 
   0   9  18      284.20      280.39     24.66 o 
   1   9  18        9.11       30.00     17.21 o 
   2   9  18      239.30      251.36     16.54 o 
   3   9  18       26.49        7.62     12.15 o 
   4   9  18      641.44      665.54     25.22 o 
   5   9  18       34.87       53.59     18.52 o 
   6   9  18      171.66      217.71     22.66 o 
   0  10  18       63.28       39.60     26.32 o 
   1  10  18      515.98      524.77     31.24 o 
   2  10  18        7.77       -5.35     17.98 o 
   3  10  18      465.38      483.64     36.93 o 
   4  10  18       11.13       51.04     20.36 o 
   5  10  18      170.25      216.84     27.65 o 
   0  11  18      151.70      188.09     35.70 o 
   1  11  18        0.53        5.53     20.27 o 
   2  11  18      233.00      225.28     25.32 o 
   3  11  18        1.51       45.88     20.98 o 
   1   1  19      273.35      305.21     16.25 o 
   2   1  19      193.09      176.72      9.75 o 
   3   1  19      905.28      856.98     20.51 o 
   4   1  19      443.39      382.57     13.60 o 
   5   1  19      174.14      193.76     11.40 o 
   6   1  19       66.20       66.52     10.76 o 
   7   1  19       15.90       31.11     12.61 o 
   8   1  19       10.75       32.18     15.46 o 
   9   1  19       21.54        9.98     21.93 o 
   1   2  19      233.31      227.90     10.91 o 
   2   2  19        1.97        6.42      6.76 o 
   3   2  19      106.90      115.76      9.15 o 
   4   2  19        0.98       -4.50      6.93 o 
   5   2  19        6.86       16.64      7.71 o 
   6   2  19        8.44       26.31      9.29 o 
   7   2  19        3.55        3.05     11.29 o 
   8   2  19       67.74       83.32     17.66 o 
   9   2  19        0.54       29.57     18.02 o 
   1   3  19       49.78       58.38      9.84 o 
   2   3  19       26.31       19.35      7.39 o 
   3   3  19       12.97       25.26      7.32 o 
   4   3  19        3.09        5.01      7.56 o 
   5   3  19      460.73      467.07     18.01 o 
   6   3  19      167.91      154.25     11.90 o 
   7   3  19      220.03      210.81     17.13 o 
   8   3  19       42.86       59.51     18.94 o 
   9   3  19        1.00       -3.65     17.12 o 
   1   4  19        9.32       11.14      7.63 o 
   2   4  19      115.38      111.58     10.05 o 
   3   4  19       88.38       77.60      8.91 o 
   4   4  19       76.12       80.28      9.42 o 
   5   4  19      267.60      230.79     14.32 o 
   6   4  19        0.07      -10.34     10.34 o 
   7   4  19       85.47       86.98     14.24 o 
   8   4  19        0.15       25.48     15.65 o 
   9   4  19        0.38        4.79     19.08 o 
   1   5  19       32.41       35.83      8.39 o 
   2   5  19      757.04      718.34     20.16 o 
   3   5  19      344.06      344.10     14.64 o 
   4   5  19      136.30      146.86     11.46 o 
   5   5  19       17.45       35.70     10.94 o 
   6   5  19       32.29       62.89     14.97 o 
   7   5  19       26.27       50.51     13.40 o 
   8   5  19        4.72      -15.30     17.64 o 
   1   6  19      232.55      215.14     14.22 o 
   2   6  19        0.29       -2.26      7.94 o 
   3   6  19      162.02      158.75     12.11 o 
   4   6  19        1.93       14.67      9.95 o 
   5   6  19       49.44       48.27     13.07 o 
   6   6  19        7.21       22.71     12.74 o 
   7   6  19        0.06       11.12     22.39 o 
   8   6  19        7.01       30.31     16.01 o 
   1   7  19       10.82       29.14      9.89 o 
   2   7  19      640.64      627.80     22.57 o 
   3   7  19      213.85      207.15     13.22 o 
   4   7  19       12.16       17.99     11.80 o 
   5   7  19        5.73        8.60     13.17 o 
   6   7  19       29.86       48.33     15.96 o 
   7   7  19       25.68       12.41     17.04 o 
   1   8  19       14.16       20.21     11.63 o 
   2   8  19       71.82       89.59     13.76 o 
   3   8  19        0.13       15.74     10.20 o 
   4   8  19       10.54       37.58     12.60 o 
   5   8  19        2.70        6.50     13.92 o 
   6   8  19        0.25       24.01     17.45 o 
   7   8  19        0.57       43.92     18.75 o 
   1   9  19      660.52      595.09     23.56 o 
   2   9  19      108.92       98.74     13.40 o 
   3   9  19        3.10       12.35     11.99 o 
   4   9  19        8.02       18.91     12.52 o 
   5   9  19        6.01       26.83     21.15 o 
   6   9  19       30.53       71.53     26.54 o 
   1  10  19      295.07      304.39     26.39 o 
   2  10  19       16.48       38.40     26.32 o 
   3  10  19       42.28       75.35     21.09 o 
   4  10  19        2.04       32.07     20.13 o 
   5  10  19       23.79      544.55     70.02 o 
   1  11  19      109.88      106.79     22.82 o 
   2  11  19        3.47       19.72     22.25 o 
   3  11  19       68.67      110.81     23.75 o 
   0   0  20      827.13      818.79     55.96 o 
   1   0  20     1301.86     1217.14     50.09 o 
   2   0  20     2557.13     2291.50     48.96 o 
   3   0  20     1352.94     1392.67     36.66 o 
   4   0  20     3181.48     3158.23     64.24 o 
   5   0  20      223.50      198.75     16.42 o 
   6   0  20     1567.40     1658.36     51.17 o 
   7   0  20       57.88       95.54     24.80 o 
   8   0  20       15.81       11.93     23.24 o 
   9   0  20      142.93      131.52     29.53 o 
   0   1  20      970.72      988.66     44.98 o 
   1   1  20     2384.01     2262.49     39.95 o 
   2   1  20      375.18      388.23     13.59 o 
   3   1  20     1430.41     1408.27     28.51 o 
   4   1  20       24.68       23.08      9.41 o 
   5   1  20      515.12      609.86     17.93 o 
   6   1  20       91.40       87.17     11.86 o 
   7   1  20      377.96      368.06     20.26 o 
   8   1  20       91.14      101.81     21.07 o 
   9   1  20      105.63       88.12     20.61 o 
   0   2  20     2420.17     2213.17     46.68 o 
   1   2  20      450.27      440.63     16.29 o 
   2   2  20     3445.24     3371.77     54.31 o 
   3   2  20      288.41      329.86     13.86 o 
   4   2  20      425.60      465.62     16.11 o 
   5   2  20      138.53      138.90     11.69 o 
   6   2  20     1036.90      992.79     27.43 o 
   7   2  20      697.73      661.53     25.60 o 
   8   2  20      122.38      137.84     18.31 o 
   9   2  20       42.13       59.60     18.65 o 
   0   3  20      286.56      273.32     19.45 o 
   1   3  20      948.77      905.52     28.06 o 
   2   3  20       33.33       47.38      8.35 o 
   3   3  20      894.50      839.29     25.76 o 
   4   3  20       62.95       71.37     12.13 o 
   5   3  20      329.93      362.70     16.58 o 
   6   3  20       53.58       57.84     10.70 o 
   7   3  20      611.56      629.65     25.51 o 
   8   3  20      112.05      110.25     18.30 o 
   9   3  20      238.69      280.28     24.71 o 
   0   4  20      414.12      438.62     23.91 o 
   1   4  20      835.47      844.57     21.18 o 
   2   4  20      294.30      351.86     19.98 o 
   3   4  20      286.36      264.39     14.03 o 
   4   4  20     3216.35     3167.48     49.64 o 
   5   4  20       27.69       38.88     10.75 o 
   6   4  20     1027.75     1048.53     31.61 o 
   7   4  20      526.52      543.32     27.91 o 
   8   4  20      293.47      331.07     24.79 o 
   0   5  20      501.47      535.88     27.47 o 
   1   5  20     1051.84     1036.56     35.65 o 
   2   5  20       14.14       29.97      9.47 o 
   3   5  20      255.18      288.72     15.60 o 
   4   5  20        4.06       -2.66      9.25 o 
   5   5  20      947.53      949.20     27.20 o 
   6   5  20      204.83      181.96     16.02 o 
   7   5  20      217.80      228.50     17.95 o 
   8   5  20       46.10       44.36     18.03 o 
   0   6  20     3188.19     2960.61     75.61 o 
   1   6  20       37.25       58.32     11.19 o 
   2   6  20      987.64     1027.96     25.53 o 
   3   6  20      664.97      637.54     20.28 o 
   4   6  20     1044.18      933.78     30.47 o 
   5   6  20       17.14       32.54     13.18 o 
   6   6  20       58.34       89.46     14.36 o 
   7   6  20       38.19       34.90     17.04 o 
   0   7  20      222.85      249.78     22.79 o 
   1   7  20      795.02      845.54     26.36 o 
   2   7  20      206.71      191.28     14.40 o 
   3   7  20      923.98      987.48     25.85 o 
   4   7  20      159.86      177.55     16.48 o 
   5   7  20      484.80      510.45     24.04 o 
   6   7  20        3.90       24.40     15.35 o 
   7   7  20       80.98      139.33     18.84 o 
   0   8  20     1724.44     1726.38     57.59 o 
   1   8  20      582.21      567.73     22.90 o 
   2   8  20      413.40      480.45     23.66 o 
   3   8  20      191.16      199.25     15.24 o 
   4   8  20      697.16      712.15     31.28 o 
   5   8  20       21.40       58.24     19.92 o 
   6   8  20      207.91      283.62     31.40 o 
   0   9  20       39.77       26.56     16.45 o 
   1   9  20      251.25      240.76     17.53 o 
   2   9  20       48.92       68.25     13.01 o 
   3   9  20      574.80      558.25     23.70 o 
   4   9  20       92.82       98.52     17.17 o 
   5   9  20      546.06      532.56     29.11 o 
   0  10  20     1078.53     1203.89     51.86 o 
   1  10  20       75.64       91.96     14.92 o 
   2  10  20      413.14      467.53     26.85 o 
   3  10  20      112.94      123.83     22.63 o 
   4  10  20       88.42      148.24     26.43 o 
   0  11  20       35.08       11.62     28.75 o 
   1  11  20      108.29      192.52     25.85 o 
   2  11  20       11.12       56.85     22.24 o 
   1   1  21       10.53       40.65      9.59 o 
   2   1  21      220.14      245.25     12.94 o 
   3   1  21      146.64      140.18     10.73 o 
   4   1  21       43.03       38.76     11.25 o 
   5   1  21      194.22      191.78     11.72 o 
   6   1  21       11.76       10.87     10.18 o 
   7   1  21        5.43        7.93     12.85 o 
   8   1  21       75.81       87.04     17.78 o 
   9   1  21        0.37       11.21     17.21 o 
   1   2  21       15.38       18.75      8.41 o 
   2   2  21     1094.14     1069.95     26.20 o 
   3   2  21      104.77      134.27     11.07 o 
   4   2  21        7.01       25.54      8.63 o 
   5   2  21        3.88       20.83      9.43 o 
   6   2  21        3.12        2.70     11.01 o 
   7   2  21        1.17       20.34     12.44 o 
   8   2  21        5.72       13.72     16.30 o 
   1   3  21      548.20      453.83     17.05 o 
   2   3  21      544.41      505.57     18.39 o 
   3   3  21        7.34       21.11      8.62 o 
   4   3  21       42.62       45.99      9.15 o 
   5   3  21       36.97       61.56     11.13 o 
   6   3  21        3.44        6.16     11.01 o 
   7   3  21        6.01        2.63     13.08 o 
   8   3  21       17.10       16.43     17.46 o 
   1   4  21      238.84      195.50     13.39 o 
   2   4  21        3.84        1.63      9.19 o 
   3   4  21        3.09        4.90      9.54 o 
   4   4  21       24.86       35.74      9.22 o 
   5   4  21       51.26       43.67     11.07 o 
   6   4  21       15.06       -4.36     11.36 o 
   7   4  21       64.86       70.52     14.53 o 
   8   4  21      123.85      137.70     20.87 o 
   1   5  21       62.42       51.96     10.27 o 
   2   5  21      347.82      298.71     16.59 o 
   3   5  21      581.23      668.64     22.53 o 
   4   5  21       24.42        3.60     10.00 o 
   5   5  21        1.64       -5.81     10.75 o 
   6   5  21        3.15       37.15     13.34 o 
   7   5  21        2.55       -2.91     14.71 o 
   8   5  21       56.99       57.17     20.38 o 
   1   6  21       60.25       59.01     11.01 o 
   2   6  21        9.16       -2.50      9.72 o 
   3   6  21      161.65      146.02     13.60 o 
   4   6  21       76.24       65.63     13.28 o 
   5   6  21      183.54      173.05     15.95 o 
   6   6  21        2.81       18.61     14.81 o 
   7   6  21        4.19       24.91     16.81 o 
   1   7  21        0.06       -1.36     10.68 o 
   2   7  21       39.64       50.27     11.76 o 
   3   7  21        1.73       14.76     10.84 o 
   4   7  21       33.71       38.40     13.46 o 
   5   7  21       15.39       48.58     15.43 o 
   6   7  21       91.21       82.76     17.60 o 
   7   7  21       22.64       38.29     19.53 o 
   1   8  21      158.96      145.66     14.26 o 
   2   8  21      111.51      108.92     13.56 o 
   3   8  21       10.52       38.07     12.96 o 
   4   8  21        0.10       11.74     13.85 o 
   5   8  21       38.54       30.76     18.98 o 
   6   8  21       41.46       91.79     22.83 o 
   1   9  21        5.86       13.87     14.82 o 
   2   9  21        0.27       23.26     12.70 o 
   3   9  21       20.19       27.57     15.05 o 
   4   9  21        0.03       46.13     17.30 o 
   5   9  21       57.43       58.17     18.13 o 
   1  10  21        1.69       42.00     14.82 o 
   2  10  21        1.54        9.53     17.22 o 
   3  10  21       34.84       52.88     17.00 o 
   1  11  21       21.48       54.92     31.61 o 
   0   0  22      560.09      552.13     49.28 o 
   1   0  22        5.74        5.34     15.51 o 
   2   0  22     5518.72     5421.18    113.51 o 
   3   0  22     7304.16     7248.27    122.87 o 
   4   0  22      392.75      378.27     20.11 o 
   5   0  22      817.15      834.32     30.32 o 
   6   0  22      489.34      521.24     29.62 o 
   7   0  22      156.86      169.81     27.37 o 
   8   0  22      294.42      380.10     34.81 o 
   0   1  22      869.56      831.67     48.48 o 
   1   1  22      888.13      917.92     27.37 o 
   2   1  22     1467.54     1292.13     33.31 o 
   3   1  22      910.27      979.05     24.12 o 
   4   1  22      203.10      226.38     12.41 o 
   5   1  22      684.13      709.07     19.70 o 
   6   1  22      141.25      165.73     14.04 o 
   7   1  22      286.15      275.65     18.20 o 
   8   1  22       56.16       71.26     17.73 o 
   0   2  22      696.58      702.71     39.34 o 
   1   2  22     1590.84     1535.68     53.79 o 
   2   2  22     1552.61     1554.65     33.24 o 
   3   2  22     1335.93     1245.47     29.76 o 
   4   2  22      880.22      833.45     24.17 o 
   5   2  22      257.83      240.66     14.60 o 
   6   2  22      743.99      696.29     23.51 o 
   7   2  22      157.06      141.76     16.11 o 
   8   2  22      268.11      271.66     23.07 o 
   0   3  22       68.47      104.71     24.51 o 
   1   3  22      592.07      584.29     22.09 o 
   2   3  22      455.92      486.85     18.38 o 
   3   3  22     1300.46     1253.23     30.05 o 
   4   3  22      607.98      601.68     21.27 o 
   5   3  22      756.38      725.52     23.42 o 
   6   3  22      203.66      247.00     15.33 o 
   7   3  22      154.11      166.61     18.49 o 
   8   3  22      234.38      264.15     23.57 o 
   0   4  22      680.22      698.18     31.05 o 
   1   4  22       35.97       25.94     10.78 o 
   2   4  22     1323.74     1353.20     31.75 o 
   3   4  22      936.42      904.84     23.76 o 
   4   4  22     1088.14     1078.72     28.56 o 
   5   4  22      868.19      899.15     29.57 o 
   6   4  22      485.62      534.98     21.34 o 
   7   4  22      661.42      716.49     28.69 o 
   8   4  22      136.11      108.71     20.74 o 
   0   5  22      257.47      251.96     21.46 o 
   1   5  22      581.36      674.05     25.23 o 
   2   5  22      312.00      295.04     17.28 o 
   3   5  22      449.30      549.33     22.16 o 
   4   5  22      335.99      336.20     17.79 o 
   5   5  22      343.07      344.32     19.83 o 
   6   5  22      335.48      329.44     29.27 o 
   7   5  22      245.22      208.37     19.45 o 
   0   6  22     1128.78     1048.97     41.66 o 
   1   6  22     1151.78     1183.79     31.40 o 
   2   6  22      555.66      528.10     25.46 o 
   3   6  22     1145.69     1174.28     31.00 o 
   4   6  22     1231.19     1213.68     36.07 o 
   5   6  22       88.02       95.28     14.06 o 
   6   6  22      204.84      176.80     18.93 o 
   7   6  22       86.03       85.87     21.75 o 
   0   7  22      654.90      628.20     39.56 o 
   1   7  22      731.37      676.71     24.29 o 
   2   7  22      234.59      241.96     16.11 o 
   3   7  22      227.73      291.01     18.90 o 
   4   7  22      411.79      433.85     22.19 o 
   5   7  22      383.55      393.45     22.11 o 
   6   7  22       34.80       49.18     18.45 o 
   0   8  22     1286.84     1213.23     48.19 o 
   1   8  22      496.60      487.38     24.63 o 
   2   8  22      327.44      316.97     17.99 o 
   3   8  22      436.72      470.04     24.01 o 
   4   8  22      405.74      328.26     25.64 o 
   5   8  22      262.88      210.64     22.12 o 
   0   9  22      109.73       93.48     20.12 o 
   1   9  22      319.09      304.21     19.28 o 
   2   9  22      380.60      409.20     21.44 o 
   3   9  22      300.77      300.36     22.22 o 
   4   9  22      212.50      245.92     25.39 o 
   0  10  22      243.94      293.98     28.42 o 
   1  10  22      585.81      583.98     25.90 o 
   2  10  22      280.25      303.47     20.40 o 
   3  10  22       33.54       62.30     20.77 o 
   1   1  23       22.97       42.63     10.77 o 
   2   1  23       89.98      130.96     13.29 o 
   3   1  23      131.16      148.31     11.58 o 
   4   1  23        3.74        7.68      9.30 o 
   5   1  23        2.38        5.76      8.88 o 
   6   1  23       95.68       81.26     12.82 o 
   7   1  23       38.76       48.31     13.88 o 
   8   1  23       21.93       45.04     22.06 o 
   1   2  23      236.69      255.04     15.59 o 
   2   2  23      205.46      221.31     23.30 o 
   3   2  23        0.01       25.16      9.43 o 
   4   2  23       30.70       17.41      9.66 o 
   5   2  23       20.70       31.31     11.19 o 
   6   2  23        6.07       24.73     11.84 o 
   7   2  23        1.85       12.05     14.20 o 
   8   2  23       29.88       49.40     19.15 o 
   1   3  23       49.20       48.32     15.51 o 
   2   3  23      462.72      432.10     17.81 o 
   3   3  23      318.67      330.92     15.92 o 
   4   3  23        0.18       10.62      9.88 o 
   5   3  23        0.08       25.27     11.76 o 
   6   3  23        3.57       -1.49     11.90 o 
   7   3  23       25.21       42.76     14.28 o 
   8   3  23       19.49       47.74     20.55 o 
   1   4  23        0.67       -5.15     11.47 o 
   2   4  23        5.82       35.46     12.13 o 
   3   4  23        5.24        6.58     10.47 o 
   4   4  23       38.26       48.65     11.26 o 
   5   4  23        0.23       31.12     12.93 o 
   6   4  23       22.40       16.22     13.76 o 
   7   4  23       78.33       96.54     18.34 o 
   1   5  23      198.06      195.29     15.86 o 
   2   5  23        0.14       -4.43     10.80 o 
   3   5  23      401.19      408.31     18.65 o 
   4   5  23      537.39      455.88     20.09 o 
   5   5  23        1.12       23.37     13.04 o 
   6   5  23        0.11       24.50     15.51 o 
   7   5  23      131.34      121.56     21.65 o 
   1   6  23       70.73       82.43     12.44 o 
   2   6  23        0.50       19.75     11.34 o 
   3   6  23       12.53       15.12     12.52 o 
   4   6  23        1.74       -7.39     12.78 o 
   5   6  23       57.24       55.32     15.95 o 
   6   6  23        0.56        8.17     16.27 o 
   1   7  23        3.01       16.51     11.09 o 
   2   7  23       20.34       31.37     14.27 o 
   3   7  23       19.99       49.86     13.35 o 
   4   7  23       23.69       16.13     25.66 o 
   5   7  23       25.01       50.43     16.01 o 
   6   7  23       14.69       19.25     22.28 o 
   1   8  23        2.65       10.56     14.46 o 
   2   8  23       11.23       14.09     12.82 o 
   3   8  23       29.04       27.25     13.87 o 
   4   8  23        0.80       26.22     19.33 o 
   5   8  23       50.23       92.52     23.18 o 
   1   9  23       22.32       42.57     14.39 o 
   2   9  23       19.75       17.99     14.57 o 
   3   9  23       68.55      104.65     23.01 o 
   4   9  23       16.30       55.86     29.10 o 
   1  10  23       17.60       33.37     16.45 o 
   2  10  23        4.48       15.02     14.24 o 
   0   0  24        1.73      -22.45     22.45 o 
   1   0  24     2362.40     2469.75     82.86 o 
   2   0  24      363.55      417.51     30.95 o 
   3   0  24      665.39      713.52     45.36 o 
   4   0  24      558.59      579.69     30.11 o 
   5   0  24     1267.14     1358.33     40.71 o 
   6   0  24       62.44      102.97     20.39 o 
   7   0  24      343.27      410.09     36.71 o 
   8   0  24       41.87       21.78     30.39 o 
   0   1  24      816.27      759.78     42.66 o 
   1   1  24      810.19      760.37     25.53 o 
   2   1  24     1386.35     1322.17     35.55 o 
   3   1  24       16.54       15.21      9.66 o 
   4   1  24      985.67     1002.52     25.57 o 
   5   1  24        1.17       12.19     10.06 o 
   6   1  24      567.85      612.65     22.69 o 
   7   1  24       57.94       65.90     17.85 o 
   8   1  24       71.47      102.09     29.73 o 
   0   2  24     1455.77     1201.01     94.71 o 
   1   2  24     1853.66     1723.80     47.35 o 
   2   2  24      435.95      432.78     20.16 o 
   3   2  24     1115.82     1096.39     32.05 o 
   4   2  24       19.48       19.39     11.73 o 
   5   2  24      612.28      551.18     21.48 o 
   6   2  24       18.54      -17.42     17.42 o 
   7   2  24      550.32      585.99     25.65 o 
   8   2  24       92.76      181.28     22.03 o 
   0   3  24      381.30      396.12     30.72 o 
   1   3  24        2.23       -0.42     11.22 o 
   2   3  24     1162.94     1196.15     33.39 o 
   3   3  24        9.17       19.78      9.91 o 
   4   3  24     1292.19     1293.32     45.02 o 
   5   3  24       14.44       29.85     12.32 o 
   6   3  24      520.59      514.82     24.09 o 
   7   3  24        1.85       43.27     17.14 o 
   0   4  24      105.46       79.09     19.25 o 
   1   4  24     1301.39     1222.73     40.07 o 
   2   4  24       88.10      100.48     14.36 o 
   3   4  24     1148.64     1094.12     29.63 o 
   4   4  24      221.07      217.24     14.98 o 
   5   4  24      902.74      986.43     31.95 o 
   6   4  24      325.84      349.03     18.79 o 
   7   4  24      117.74      122.57     19.95 o 
   0   5  24     1747.54     1659.19     68.05 o 
   1   5  24       94.80      100.77     14.13 o 
   2   5  24      340.78      349.56     19.55 o 
   3   5  24       10.12       40.92     12.60 o 
   4   5  24     1045.64      975.55     32.07 o 
   5   5  24      130.69      142.64     16.40 o 
   6   5  24      247.36      241.98     22.44 o 
   7   5  24       46.66       76.86     19.07 o 
   0   6  24      279.04      250.23     30.05 o 
   1   6  24     1053.65     1086.62     35.93 o 
   2   6  24      570.18      514.16     23.89 o 
   3   6  24      525.50      509.99     23.87 o 
   4   6  24        1.84       14.16     13.63 o 
   5   6  24      780.12      769.68     33.89 o 
   6   6  24        2.14       23.05     39.46 o 
   0   7  24     1101.22     1105.71     45.79 o 
   1   7  24      185.89      192.88     16.98 o 
   2   7  24      471.06      484.18     24.28 o 
   3   7  24        5.02       10.77     14.19 o 
   4   7  24      293.75      304.61     23.80 o 
   5   7  24       12.50       52.47     15.34 o 
   0   8  24      242.15      204.98     23.63 o 
   1   8  24      661.58      585.81     30.50 o 
   2   8  24      130.83      158.50     22.90 o 
   3   8  24      371.14      345.26     22.15 o 
   4   8  24       46.01       88.83     24.34 o 
   0   9  24     1021.57      958.33     45.06 o 
   1   9  24        3.18       14.53     18.21 o 
   2   9  24      232.16      240.92     20.73 o 
   3   9  24      119.80      144.76     22.77 o 
   1   1  25      342.70      358.38     20.90 o 
   2   1  25      177.01      167.04     15.25 o 
   3   1  25        0.38       23.35     10.63 o 
   4   1  25        1.08       11.35     14.81 o 
   5   1  25       13.47       30.67     11.29 o 
   6   1  25       42.77       63.45     14.72 o 
   7   1  25        0.30       22.16     15.26 o 
   1   2  25        1.63       18.89     12.00 o 
   2   2  25        0.75       34.05     11.27 o 
   3   2  25      161.93      125.85     13.32 o 
   4   2  25       39.61       49.17     11.45 o 
   5   2  25        6.18       14.34     11.87 o 
   6   2  25       17.69       32.68     15.22 o 
   7   2  25        4.57       28.64     17.23 o 
   1   3  25      103.69      114.94     15.28 o 
   2   3  25       25.15       49.67     13.47 o 
   3   3  25       97.47      102.75     13.63 o 
   4   3  25       12.33       16.90     10.44 o 
   5   3  25        9.73       23.31     12.69 o 
   6   3  25       67.84       68.97     15.24 o 
   7   3  25       52.62       50.24     17.76 o 
   1   4  25       67.55       26.85     13.87 o 
   2   4  25       97.61      101.97     15.17 o 
   3   4  25       78.56       76.62     13.18 o 
   4   4  25        8.49       14.87     11.31 o 
   5   4  25        1.10       22.97     13.58 o 
   6   4  25       10.68       22.29     15.34 o 
   7   4  25       37.42       65.82     19.20 o 
   1   5  25       64.03       51.88     14.27 o 
   2   5  25       26.75       59.30     13.42 o 
   3   5  25       71.37       66.55     13.74 o 
   4   5  25      115.01      110.35     17.82 o 
   5   5  25       90.76       86.59     15.21 o 
   6   5  25        6.99       39.41     20.57 o 
   1   6  25        0.08       24.54     13.95 o 
   2   6  25       57.14       58.85     13.21 o 
   3   6  25        0.15       -5.67     12.43 o 
   4   6  25        0.19        4.51     25.04 o 
   5   6  25       16.92       30.90     17.28 o 
   6   6  25       19.35       53.51     17.23 o 
   1   7  25        6.21       17.27     13.98 o 
   2   7  25       37.62       58.25     13.77 o 
   3   7  25        0.06        0.97     13.72 o 
   4   7  25       15.18       25.38     17.34 o 
   5   7  25        0.43        8.01     17.85 o 
   1   8  25       45.45       72.83     23.39 o 
   2   8  25       32.58       56.76     16.44 o 
   3   8  25        8.51       26.60     15.10 o 
   4   8  25        0.02       40.39     18.75 o 
   1   9  25       14.71       53.46     16.51 o 
   2   9  25        0.45       18.77     16.43 o 
   0   0  26     1955.90     2021.57    107.27 o 
   1   0  26        3.93       17.25     14.60 o 
   2   0  26     1314.35     1249.76     66.42 o 
   3   0  26        6.88       24.55     15.87 o 
   4   0  26      748.54      839.50     37.70 o 
   5   0  26       50.40       24.16     18.56 o 
   6   0  26      576.68      674.19     44.03 o 
   7   0  26       33.93       50.59     39.36 o 
   0   1  26      215.91      200.40     25.97 o 
   1   1  26     1010.36     1061.80     40.63 o 
   2   1  26      320.35      292.30     17.48 o 
   3   1  26     1755.51     1762.53     39.56 o 
   4   1  26       44.44       54.40     12.15 o 
   5   1  26      586.92      630.06     26.09 o 
   6   1  26        7.76       -2.67     15.49 o 
   7   1  26      299.34      325.10     25.93 o 
   0   2  26     3458.27     3324.63    105.60 o 
   1   2  26      101.47      119.25     18.73 o 
   2   2  26     1217.43     1139.76     38.59 o 
   3   2  26       28.59       30.51     11.88 o 
   4   2  26      609.62      615.33     22.73 o 
   5   2  26       41.46       44.07     14.13 o 
   6   2  26      467.19      462.83     26.93 o 
   7   2  26        0.62       17.29     18.30 o 
   0   3  26      481.02      527.59     47.10 o 
   1   3  26     1194.14     1231.58     41.05 o 
   2   3  26       74.68       74.04     14.81 o 
   3   3  26      953.55     1009.48     31.99 o 
   4   3  26       16.30       34.43     14.42 o 
   5   3  26      712.29      720.50     25.87 o 
   6   3  26       92.98      133.84     17.03 o 
   7   3  26      366.83      371.09     38.72 o 
   0   4  26     1816.06     1759.00     72.06 o 
   1   4  26      210.86      183.92     17.63 o 
   2   4  26     1135.65     1148.26     39.96 o 
   3   4  26       45.68       54.73     14.11 o 
   4   4  26      665.43      725.03     24.84 o 
   5   4  26      163.32      159.77     17.42 o 
   6   4  26      513.24      516.77     45.97 o 
   0   5  26       37.25       71.96     20.61 o 
   1   5  26     1071.67     1100.71     39.16 o 
   2   5  26      158.16      164.98     18.21 o 
   3   5  26     1053.51      976.66     37.02 o 
   4   5  26       20.19       28.08     14.83 o 
   5   5  26      313.90      363.49     20.87 o 
   6   5  26        5.54       17.22     20.22 o 
   0   6  26     1477.32     1476.52    107.72 o 
   1   6  26       43.84       36.30     16.56 o 
   2   6  26      645.20      609.86     29.79 o 
   3   6  26        0.64       -7.16     13.09 o 
   4   6  26      533.58      522.31     33.35 o 
   5   6  26       25.61       45.12     17.64 o 
   0   7  26       16.03        8.94     20.70 o 
   1   7  26      585.69      594.61     30.37 o 
   2   7  26        0.12       21.72     14.10 o 
   3   7  26      517.97      526.55     25.94 o 
   4   7  26      124.57      175.41     21.59 o 
   0   8  26      240.66      235.69     31.10 o 
   1   8  26        4.08       12.67     16.17 o 
   2   8  26      567.05      594.30     32.97 o 
   3   8  26        7.61       30.81     19.85 o 
   0   9  26       29.12       20.54     22.90 o 
   1   1  27      177.99      202.70     18.48 o 
   2   1  27        1.84        1.90     12.10 o 
   3   1  27       11.60       40.19     12.67 o 
   4   1  27       49.90       62.52     12.82 o 
   5   1  27       59.14       87.33     15.02 o 
   6   1  27        6.36       24.54     20.14 o 
   1   2  27        1.44       21.90     12.69 o 
   2   2  27       64.50       41.82     14.32 o 
   3   2  27       20.51       24.22     11.98 o 
   4   2  27       30.32       43.10     12.46 o 
   5   2  27        2.35       26.67     14.77 o 
   6   2  27        3.79       15.92     17.19 o 
   1   3  27        0.04       17.92     12.63 o 
   2   3  27      163.90      167.05     17.17 o 
   3   3  27        8.24       53.74     34.83 o 
   4   3  27       51.26       79.45     13.99 o 
   5   3  27       76.63       99.87     17.07 o 
   6   3  27       47.31       65.33     18.31 o 
   1   4  27       95.20       84.66     14.50 o 
   2   4  27        0.09       27.04     14.56 o 
   3   4  27       11.96       30.03     14.14 o 
   4   4  27       76.51       91.24     17.02 o 
   5   4  27        0.11       18.99     16.85 o 
   6   4  27       12.72       34.60     22.12 o 
   1   5  27        1.12       27.69     13.65 o 
   2   5  27       53.13       99.57     17.17 o 
   3   5  27       16.94       35.41     15.30 o 
   4   5  27        7.26        3.25     19.12 o 
   5   5  27       90.64      108.32     16.66 o 
   1   6  27        2.30       -3.13     22.58 o 
   2   6  27       25.44       23.11     19.21 o 
   3   6  27       67.60       55.92     15.54 o 
   4   6  27        0.43       13.38     16.75 o 
   1   7  27       10.95        6.23     23.26 o 
   2   7  27        8.21       41.80     17.10 o 
   3   7  27        0.27       16.99     16.24 o 
   1   8  27        0.15       36.53     17.80 o 
   2   8  27       39.10       71.10     23.80 o 
   0   0  28      206.97      207.37     35.08 o 
   1   0  28      473.62      346.17     41.28 o 
   2   0  28      131.02      137.52     20.52 o 
   3   0  28      309.51      348.75     26.29 o 
   4   0  28      132.40      150.61     21.27 o 
   5   0  28      109.20      105.04     28.79 o 
   6   0  28       58.77       81.52     41.39 o 
   0   1  28       36.29       31.33     22.27 o 
   1   1  28      540.30      547.61     28.28 o 
   2   1  28      730.17      747.13     28.92 o 
   3   1  28      153.06      178.95     14.90 o 
   4   1  28      486.80      464.46     21.78 o 
   5   1  28      210.84      208.72     19.32 o 
   6   1  28       94.14      104.57     19.15 o 
   0   2  28       27.27        4.29     38.71 o 
   1   2  28      790.26      745.58     32.49 o 
   2   2  28      330.09      410.40     24.27 o 
   3   2  28      409.28      405.15     21.95 o 
   4   2  28      229.94      252.03     16.94 o 
   5   2  28       74.61       80.14     16.92 o 
   6   2  28      107.50       82.86     24.16 o 
   0   3  28      506.69      450.81     36.22 o 
   1   3  28      671.38      619.05     29.60 o 
   2   3  28      417.73      422.01     24.99 o 
   3   3  28      387.44      401.68     25.28 o 
   4   3  28      269.88      250.93     21.27 o 
   5   3  28      193.63      228.84     20.65 o 
   6   3  28      314.03      302.57     25.25 o 
   0   4  28      583.84      486.63     38.40 o 
   1   4  28      390.37      425.27     25.51 o 
   2   4  28      302.20      326.88     23.13 o 
   3   4  28      424.97      413.66     25.51 o 
   4   4  28      111.85       72.25     20.66 o 
   5   4  28      214.21      208.24     21.56 o 
   0   5  28      229.15      279.24     31.20 o 
   1   5  28      425.44      377.46     24.76 o 
   2   5  28      736.52      744.01     33.65 o 
   3   5  28      256.15      248.43     35.99 o 
   4   5  28      158.04      114.27     22.59 o 
   5   5  28      179.85      179.09     25.06 o 
   0   6  28      119.97      160.45     34.34 o 
   1   6  28      449.67      426.80     26.65 o 
   2   6  28       53.46       98.95     19.20 o 
   3   6  28      146.89      146.16     20.13 o 
   4   6  28       34.41       56.12     20.97 o 
   0   7  28       77.09       89.89     23.29 o 
   1   7  28      127.44      171.61     23.49 o 
   2   7  28      200.45      192.76     21.19 o 
   3   7  28      126.46      161.43     22.76 o 
   1   1  29        1.75       18.52     18.59 o 
   2   1  29       15.18       22.59     12.25 o 
   3   1  29       14.81       40.59     14.04 o 
   4   1  29       11.35       43.83     13.22 o 
   5   1  29        7.21       12.59     15.74 o 
   1   2  29       55.71       31.55     14.86 o 
   2   2  29        0.71        4.53     13.22 o 
   3   2  29       19.92       30.26     13.19 o 
   4   2  29        0.56       -5.54     12.70 o 
   5   2  29        0.44       24.32     15.91 o 
   1   3  29       11.87       31.39     14.34 o 
   2   3  29       12.09       32.38     15.14 o 
   3   3  29       71.22       62.81     15.48 o 
   4   3  29       59.09       73.34     16.37 o 
   5   3  29        0.70       33.55     16.35 o 
   1   4  29       46.65       42.02     20.30 o 
   2   4  29        4.66      -10.12     13.51 o 
   3   4  29       37.84       51.07     17.18 o 
   4   4  29       24.36       19.60     20.01 o 
   1   5  29       10.02       20.89     16.76 o 
   2   5  29        1.94       15.05     15.71 o 
   3   5  29        2.86      -14.73     15.59 o 
   4   5  29       12.02       50.26     19.33 o 
   1   6  29        0.02        2.57     15.21 o 
   2   6  29       36.84       29.42     16.60 o 
   3   6  29       45.10       51.15     16.52 o 
   1   7  29       39.08       48.61     18.23 o 
   0   0  30      577.39      623.96     60.42 o 
   1   0  30       81.09       82.24     33.93 o 
   2   0  30       11.06       29.76     21.96 o 
   3   0  30      125.19      138.73     49.35 o 
   4   0  30       16.79       32.07     19.98 o 
   5   0  30       67.10       42.20     36.84 o 
   0   1  30      750.82      810.52     48.99 o 
   1   1  30      166.73      177.86     19.32 o 
   2   1  30      177.20      205.98     19.92 o 
   3   1  30      145.54      183.45     17.89 o 
   4   1  30       85.38       83.34     15.12 o 
   5   1  30      149.83      194.34     28.33 o 
   0   2  30      155.58      158.95     27.02 o 
   1   2  30       81.05      132.43     22.90 o 
   2   2  30      432.17      436.15     25.93 o 
   3   2  30      148.26      139.51     17.53 o 
   4   2  30       45.33       57.31     15.29 o 
   5   2  30      124.13       97.52     17.78 o 
   0   3  30      834.37      745.85     72.91 o 
   1   3  30      278.95      318.89     23.78 o 
   2   3  30      277.98      239.60     21.15 o 
   3   3  30       86.23      105.29     17.93 o 
   4   3  30      131.19      158.74     30.09 o 
   0   4  30      128.91      183.46     30.10 o 
   1   4  30      230.31      276.54     23.22 o 
   2   4  30      152.19      172.91     30.75 o 
   3   4  30      188.39      210.63     31.36 o 
   4   4  30      240.31      291.08     38.11 o 
   0   5  30      636.78      729.55     48.44 o 
   1   5  30      284.81      286.07     23.74 o 
   2   5  30      201.50      189.14     23.59 o 
   3   5  30      135.05      139.26     20.68 o 
   0   6  30      293.19      285.03     33.62 o 
   1   6  30       90.06       94.05     21.16 o 
   2   6  30       73.44       83.23     40.64 o 
   1   1  31        0.36       -0.23     16.86 o 
   2   1  31        3.10       33.76     15.48 o 
   3   1  31       40.58       72.88     15.90 o 
   4   1  31        2.30       80.01     17.30 o 
   1   2  31       68.98       49.23     15.96 o 
   2   2  31       14.73       59.62     19.57 o 
   3   2  31        0.66       -1.48     15.05 o 
   4   2  31        0.83       14.51     15.08 o 
   1   3  31       15.22       27.63     15.41 o 
   2   3  31       34.34       25.20     15.67 o 
   3   3  31       26.37       33.83     16.64 o 
   1   4  31       40.69       72.01     17.72 o 
   2   4  31        0.07      -15.04     15.04 o 
   3   4  31        3.22        4.72     25.17 o 
   1   5  31        0.01       24.52     17.52 o 
   2   5  31        3.67       32.64     18.48 o 
   0   0  32        8.15       30.75     35.80 o 
   1   0  32        1.11        1.13     25.02 o 
   2   0  32      447.99      406.34     39.21 o 
   3   0  32       14.34       41.97     25.24 o 
   0   1  32       55.32       87.01     23.35 o 
   1   1  32      532.92      491.38     29.32 o 
   2   1  32       26.47       40.68     16.39 o 
   3   1  32      297.10      327.73     25.09 o 
   0   2  32      262.41      318.26     37.08 o 
   1   2  32       20.72       14.01     16.27 o 
   2   2  32      199.66      198.07     21.10 o 
   3   2  32      138.00      130.04     17.77 o 
   0   3  32      262.31      251.88     32.95 o 
   1   3  32      539.14      557.00     30.89 o 
   2   3  32       16.69       -0.49     16.42 o 
   0   4  32      338.51      266.32     33.12 o 
   1   4  32       38.32       50.26     16.65 o 
   1   1  33       32.56       53.26     16.81 o 
   2   1  33        0.01       35.90     16.80 o 
   1   2  33       24.47       12.32     19.71 o 
                                                 
